# Supplementary material for: N-Benzyl-N-methyl-3-phenyl-3-[4-(tri­fluoro­meth­yl)phen­oxy]propanamine (N-benzylflouoxetine)
Source: Acta Crystallogr Sect E Struct Rep Online. 2010 Apr 24;66(Pt 5):o1146. doi: 10.1107/S1600536810012699 (PMC2979243; doi:10.1107/S1600536810012699)
Supplement: Supplementary file 1 [file e-66-o1146-sup1.cif]

##############################################################################
###                                                                        ###
###        Electronic paper (Acta Crystallographica Section E)             ###
###                                                                        ###
##############################################################################
#                                                                            #
# This CIF contains the data in a paper accepted for publication in Acta     #
# Crystallographica Section E. It conforms to the requirements of Notes      #
# for Authors for Section E, and has been peer reviewed under the auspices   #
# of the IUCr Commission on Journals.                                        #
#                                                                            #
# Full details of the Crystallographic Information File format               #
# are given in the paper "The Crystallographic Information File (CIF):       #
# a New Standard Archive File for Crystallography" by S. R. Hall, F. H.      #
# Allen and I. D. Brown [Acta Cryst. (1991), A47, 655-685].                  #
#                                                                            #
# The current version of the core CIF dictionary is obtainable from          #
# ftp://ftp.iucr.org/pub/cif_core.dic. The current version number is 2.4.    #
#                                                                            #
# Software is freely available for graphical display of the structure(s) in  #
# this CIF.  For information consult the CIF home page http://www.iucr.org/  #
# cif/home.html                                                              #
#                                                                            #
# This file may be used for bona fide research purposes within the           #
# scientific community so long as proper attribution is given to the journal # 
# article from which it was obtained.                                        #
#                                                                            #
##############################################################################
                                             
data_global
_audit_creation_method     SHELXL-97
_journal_date_recd_electronic     2010-03-09
_journal_date_accepted     2010-04-06
_journal_name_full     'Acta Crystallographica, Section E'
_journal_year     2010
_journal_volume     66
_journal_issue      5
_journal_page_first     o1146
_journal_page_last     o1146
_journal_paper_category     QO
_journal_coeditor_code     SU2167
_publ_contact_author_name     'Kanwal, Nosheen'
_publ_contact_author_address
;
Department of Chemistry
Lahore College for Women University
Lahore 54000
Pakistan
;
_publ_contact_author_email     nosheen.chem.lcwu@gmail.com
_publ_section_title
;\
<i>N</i>-Benzyl-<i>N</i>-methyl-3-phenyl-3-[4-(trifluoromethyl)phenoxy]\
propanamine (<i>N</i>-benzyl flouoxetine)
;
loop_
    _publ_author_name
    _publ_author_address
    'Kanwal, Nosheen'
;
Department of Chemistry
Lahore College for Women University
Lahore 54000
Pakistan
;
    'Hussain, Erum Akbar'
;
Department of Chemistry
Lahore College for Women University
Lahore 54000
Pakistan
;
    'Sahin, Onur'
;
Department of Physics
Ondokuz May\?is University
TR-55139
Samsun
Turkey
;
data_I
_chemical_name_systematic
;
<i>N</i>-Benzyl-<i>N</i>-methyl-3-phenyl-
3-[4-(trifluoromethyl)phenoxy]propanamine
;
_chemical_name_common     '<i>N</i>-benzyl flouoxetine'
_chemical_formula_moiety     'C24 H24 F3 N O'
_chemical_formula_sum     'C24 H24 F3 N O'
_chemical_formula_iupac     'C24 H24 F3 N O'
_chemical_formula_weight     399.44
_chemical_melting_point     ?
_symmetry_cell_setting     monoclinic
_symmetry_space_group_name_H-M     'P 21/c'
_symmetry_space_group_name_Hall     '-P 2ybc'
loop_
    _symmetry_equiv_pos_as_xyz
    'x, y, z'
    '-x, y+1/2, -z+1/2'
    '-x, -y, -z'
    'x, -y-1/2, z-1/2'
_cell_length_a     6.1712(5)
_cell_length_b     17.2900(14)
_cell_length_c     20.3028(16)
_cell_angle_alpha     90.00
_cell_angle_beta     91.029(5)
_cell_angle_gamma     90.00
_cell_volume     2166.0(3)
_cell_formula_units_Z     4
_cell_measurement_reflns_used     1693
_cell_measurement_theta_min     3.10
_cell_measurement_theta_max     17.88
_cell_measurement_temperature     296
_exptl_crystal_description     prism
_exptl_crystal_colour     colourless
_exptl_crystal_size_max     0.31
_exptl_crystal_size_mid     0.25
_exptl_crystal_size_min     0.22
_exptl_crystal_density_diffrn     1.225
_exptl_crystal_density_meas     ?
_exptl_crystal_density_method     'not measured'
_exptl_crystal_F_000     840
_exptl_absorpt_coefficient_mu     0.092
_exptl_absorpt_correction_type     none
_exptl_absorpt_process_details     ?
_exptl_absorpt_correction_T_min     ?
_exptl_absorpt_correction_T_max     ?
_exptl_special_details
;
;
_diffrn_ambient_temperature     296
_diffrn_radiation_type     MoK\a
_diffrn_radiation_wavelength     0.71073
_diffrn_radiation_source     'fine-focus sealed tube'
_diffrn_radiation_monochromator     graphite
_diffrn_measurement_device_type     'Bruker APEXII CCD area-detector'
_diffrn_measurement_method     '\f and \w'
_diffrn_detector_area_resol_mean     ?
_diffrn_reflns_number     24582
_diffrn_reflns_av_R_equivalents     0.0916
_diffrn_reflns_av_sigmaI/netI     0.1287
_diffrn_reflns_theta_min     2.33
_diffrn_reflns_theta_max     28.41
_diffrn_reflns_theta_full     28.41
_diffrn_measured_fraction_theta_max     0.989
_diffrn_measured_fraction_theta_full     0.989
_diffrn_reflns_limit_h_min     -8
_diffrn_reflns_limit_h_max     8
_diffrn_reflns_limit_k_min     -20
_diffrn_reflns_limit_k_max     23
_diffrn_reflns_limit_l_min     -27
_diffrn_reflns_limit_l_max     26
_diffrn_standards_number     ?
_diffrn_standards_interval_count     ?
_diffrn_standards_interval_time     ?
_diffrn_standards_decay_%     ?
_refine_special_details
;
Refinement of <i>F</i>^2^ against ALL reflections. The weighted <i>R</i>-factor
wR and goodness of fit <i>S</i> are based on <i>F</i>^2^, conventional
<i>R</i>-factors <i>R</i> are based on <i>F</i>, with <i>F</i> set to zero for
negative <i>F</i>^2^. The threshold expression of <i>F</i>^2^ >
\s(<i>F</i>^2^) is used only for calculating <i>R</i>-factors(gt) etc. and is
not relevant to the choice of reflections for refinement. <i>R</i>-factors
based on <i>F</i>^2^ are statistically about twice as large as those based on
<i>F</i>, and <i>R</i>- factors based on ALL data will be even larger.
;
_reflns_number_total     5395
_reflns_number_gt     1743
_reflns_threshold_expression     I>2\s(I)
_refine_ls_structure_factor_coef     Fsqd
_refine_ls_matrix_type     full
_refine_ls_R_factor_all     0.2217
_refine_ls_R_factor_gt     0.0522
_refine_ls_wR_factor_gt     0.0930
_refine_ls_wR_factor_ref     0.1357
_refine_ls_goodness_of_fit_ref     0.905
_refine_ls_restrained_S_all     0.908
_refine_ls_number_reflns     5395
_refine_ls_number_parameters     297
_refine_ls_number_restraints     8
_refine_ls_hydrogen_treatment     constr
_refine_ls_weighting_scheme     calc
_refine_ls_weighting_details
               'calc w = 1/[\s^2^(Fo^2^)+(0.0453P)^2^] where P=(Fo^2^+2Fc^2^)/3'
_atom_sites_solution_hydrogens     geom
_atom_sites_solution_primary     direct
_atom_sites_solution_secondary     difmap
_refine_ls_shift/su_max     0.000
_refine_ls_shift/su_mean     0.000
_refine_diff_density_max     0.134
_refine_diff_density_min     -0.121
_refine_ls_extinction_method     'SHELXL97 (Sheldrick, 2008)'
_refine_ls_extinction_coef     0.0059(9)
_refine_ls_extinction_expression
                                'Fc^*^ = kFc[1+0.001xFc^2^\l^3^/sin(2\q)]^-1/4^'
loop_
    _atom_type_symbol
    _atom_type_description
    _atom_type_scat_dispersion_real
    _atom_type_scat_dispersion_imag
    _atom_type_scat_source
    'C' 'C' 0.0033 0.0016
                         'International Tables Vol C Tables 4.2.6.8 and 6.1.1.4'
    'H' 'H' 0.0000 0.0000
                         'International Tables Vol C Tables 4.2.6.8 and 6.1.1.4'
    'F' 'F' 0.0171 0.0103
                         'International Tables Vol C Tables 4.2.6.8 and 6.1.1.4'
    'N' 'N' 0.0061 0.0033
                         'International Tables Vol C Tables 4.2.6.8 and 6.1.1.4'
    'O' 'O' 0.0106 0.0060
                         'International Tables Vol C Tables 4.2.6.8 and 6.1.1.4'
_computing_data_collection     'APEX2 (Bruker, 2007)'
_computing_cell_refinement     'SAINT (Bruker, 2007)'
_computing_data_reduction     'SAINT (Bruker, 2007)'
_computing_structure_solution     'SHELXS97 (Sheldrick, 2008)'
_computing_structure_refinement     'SHELXL97 (Sheldrick, 2008)'
_computing_molecular_graphics     'ORTEP-3 for Windows (Farrugia, 1997)'
_computing_publication_material     'WinGX (Farrugia, 1999)'
loop_
    _atom_site_type_symbol
    _atom_site_label
    _atom_site_fract_x
    _atom_site_fract_y
    _atom_site_fract_z
    _atom_site_U_iso_or_equiv
    _atom_site_adp_type
    _atom_site_calc_flag
    _atom_site_refinement_flags
    _atom_site_occupancy
    _atom_site_disorder_assembly
    _atom_site_disorder_group
    O O1 0.0963(2) 0.50665(8) 0.16926(7) 0.0583(4) Uani d . 1 . .
    N N1 0.5187(3) 0.65181(10) 0.17839(9) 0.0558(5) Uani d . 1 . .
    C C1 0.0584(4) 0.47323(13) 0.22867(11) 0.0502(6) Uani d . 1 . .
    C C2 -0.1392(4) 0.49238(13) 0.25629(12) 0.0594(6) Uani d . 1 . .
    H H2 -0.2349 0.5248 0.2337 0.071 Uiso calc R 1 . .
    C C3 -0.1931(4) 0.46374(15) 0.31639(13) 0.0680(7) Uani d . 1 . .
    H H3 -0.3265 0.4761 0.3342 0.082 Uiso calc R 1 . .
    C C4 -0.0517(5) 0.41668(14) 0.35088(12) 0.0639(7) Uani d . 1 A .
    C C5 0.1420(4) 0.39704(14) 0.32336(13) 0.0689(7) Uani d . 1 . .
    H H5 0.2372 0.3647 0.3462 0.083 Uiso calc R 1 . .
    C C6 0.1974(4) 0.42465(13) 0.26226(12) 0.0620(7) Uani d . 1 . .
    H H6 0.3284 0.4104 0.2438 0.074 Uiso calc R 1 . .
    C C7 0.3076(3) 0.49854(14) 0.14017(11) 0.0543(6) Uani d . 1 . .
    H H7 0.4190 0.5008 0.1751 0.065 Uiso calc R 1 . .
    C C8 0.3265(4) 0.42297(14) 0.10444(11) 0.0519(6) Uani d . 1 . .
    C C9 0.5138(4) 0.37997(15) 0.10818(12) 0.0697(7) Uani d . 1 . .
    H H9 0.6283 0.3970 0.1348 0.084 Uiso calc R 1 . .
    C C10 0.5352(5) 0.31207(17) 0.07326(14) 0.0777(8) Uani d . 1 . .
    H H10 0.6631 0.2838 0.0764 0.093 Uiso calc R 1 . .
    C C11 0.3681(6) 0.28656(16) 0.03409(13) 0.0788(8) Uani d . 1 . .
    H H11 0.3826 0.2410 0.0103 0.095 Uiso calc R 1 . .
    C C12 0.1785(5) 0.32795(18) 0.02973(13) 0.0778(8) Uani d . 1 . .
    H H12 0.0641 0.3104 0.0033 0.093 Uiso calc R 1 . .
    C C13 0.1591(4) 0.39583(15) 0.06486(12) 0.0665(7) Uani d . 1 . .
    H H13 0.0307 0.4238 0.0618 0.080 Uiso calc R 1 . .
    C C14 0.3318(4) 0.56805(13) 0.09553(11) 0.0619(7) Uani d . 1 . .
    H H14A 0.4648 0.5627 0.0712 0.074 Uiso calc R 1 . .
    H H14B 0.2122 0.5686 0.0639 0.074 Uiso calc R 1 . .
    C C15 0.3365(3) 0.64435(13) 0.13203(11) 0.0598(7) Uani d . 1 . .
    H H15A 0.3431 0.6861 0.1002 0.072 Uiso calc R 1 . .
    H H15B 0.2026 0.6500 0.1559 0.072 Uiso calc R 1 . .
    C C16 0.4799(4) 0.71459(14) 0.22471(12) 0.0675(7) Uani d . 1 . .
    H H16A 0.4284 0.7595 0.2005 0.081 Uiso calc R 1 . .
    H H16B 0.6159 0.7284 0.2463 0.081 Uiso calc R 1 . .
    C C17 0.3187(4) 0.69440(15) 0.27594(12) 0.0594(7) Uani d . 1 . .
    C C18 0.1365(5) 0.73751(17) 0.28500(13) 0.0794(8) Uani d . 1 . .
    H H18 0.1099 0.7799 0.2578 0.095 Uiso calc R 1 . .
    C C19 -0.0087(5) 0.7199(2) 0.33326(18) 0.1073(12) Uani d . 1 . .
    H H19 -0.1322 0.7500 0.3384 0.129 Uiso calc R 1 . .
    C C20 0.0286(6) 0.6584(3) 0.37342(17) 0.1050(12) Uani d . 1 . .
    H H20 -0.0696 0.6464 0.4061 0.126 Uiso calc R 1 . .
    C C21 0.2097(7) 0.61415(18) 0.36606(16) 0.1025(11) Uani d . 1 . .
    H H21 0.2351 0.5719 0.3935 0.123 Uiso calc R 1 . .
    C C22 0.3546(5) 0.63265(16) 0.31761(15) 0.0826(8) Uani d . 1 . .
    H H22 0.4789 0.6029 0.3130 0.099 Uiso calc R 1 . .
    C C23 0.7204(3) 0.66501(15) 0.14376(13) 0.0821(8) Uani d . 1 . .
    H H23A 0.7484 0.6219 0.1153 0.123 Uiso calc R 1 . .
    H H23B 0.8375 0.6704 0.1752 0.123 Uiso calc R 1 . .
    H H23C 0.7080 0.7114 0.1180 0.123 Uiso calc R 1 . .
    C C24 -0.1069(8) 0.3881(3) 0.41791(18) 0.0918(10) Uani d D 1 . .
    F F1A -0.023(2) 0.3208(7) 0.4307(7) 0.117(2) Uani d PD 0.50 A 1
    F F2AA -0.024(5) 0.4318(16) 0.4644(11) 0.119(9) Uani d PD 0.25 A 1
    F F2AB -0.145(4) 0.4449(16) 0.4585(14) 0.119(9) Uani d PD 0.25 A 1
    F F3A -0.3270(11) 0.3735(7) 0.4202(5) 0.117(2) Uani d PD 0.50 A 1
    F F1B 0.0799(13) 0.3802(13) 0.4568(5) 0.195(4) Uani d PD 0.50 A 2
    F F2B -0.207(3) 0.4342(8) 0.4524(7) 0.198(8) Uani d PD 0.50 A 2
    F F3BA -0.115(3) 0.3139(9) 0.4299(11) 0.115(7) Uani d PD 0.25 A 2
    F F3BB -0.266(4) 0.3368(8) 0.4193(7) 0.102(4) Uani d PD 0.25 A 2
loop_
    _atom_site_aniso_label
    _atom_site_aniso_U_11
    _atom_site_aniso_U_22
    _atom_site_aniso_U_33
    _atom_site_aniso_U_12
    _atom_site_aniso_U_13
    _atom_site_aniso_U_23
    O1 0.0573(10) 0.0676(11) 0.0499(10) 0.0091(8) 0.0015(8) 0.0066(9)
    N1 0.0472(11) 0.0650(14) 0.0553(13) 0.0002(10) 0.0054(10) -0.0031(11)
    C1 0.0585(15) 0.0490(16) 0.0428(15) -0.0006(12) -0.0029(12) -0.0009(13)
    C2 0.0586(15) 0.0634(17) 0.0559(17) 0.0019(13) -0.0014(13) 0.0045(14)
    C3 0.0693(17) 0.0713(19) 0.0638(19) 0.0038(14) 0.0113(15) 0.0053(16)
    C4 0.090(2) 0.0531(18) 0.0488(17) -0.0010(15) 0.0071(15) -0.0007(14)
    C5 0.093(2) 0.0546(17) 0.0588(19) 0.0143(14) -0.0046(16) 0.0058(14)
    C6 0.0672(16) 0.0603(18) 0.0586(18) 0.0161(13) 0.0030(14) 0.0035(14)
    C7 0.0488(14) 0.0631(17) 0.0510(15) 0.0025(12) -0.0011(11) -0.0015(14)
    C8 0.0538(15) 0.0548(17) 0.0472(15) -0.0013(13) 0.0027(12) 0.0036(13)
    C9 0.0674(17) 0.071(2) 0.0704(19) 0.0088(14) -0.0047(14) -0.0046(16)
    C10 0.090(2) 0.075(2) 0.068(2) 0.0236(17) 0.0081(16) -0.0004(17)
    C11 0.115(2) 0.065(2) 0.0565(19) -0.0038(19) 0.0126(18) -0.0072(15)
    C12 0.088(2) 0.082(2) 0.0635(19) -0.0147(17) -0.0034(15) -0.0090(17)
    C13 0.0658(16) 0.071(2) 0.0626(18) 0.0000(14) -0.0019(14) -0.0063(15)
    C14 0.0676(16) 0.0649(18) 0.0533(16) -0.0013(13) 0.0024(12) 0.0065(15)
    C15 0.0595(15) 0.0558(17) 0.0643(17) 0.0046(12) 0.0016(13) 0.0036(14)
    C16 0.0691(16) 0.0635(18) 0.0700(19) -0.0056(13) 0.0023(15) -0.0066(15)
    C17 0.0615(16) 0.0561(18) 0.0605(18) -0.0021(14) 0.0034(14) -0.0140(15)
    C18 0.0753(19) 0.104(2) 0.0590(19) 0.0177(18) -0.0067(16) -0.0164(17)
    C19 0.081(2) 0.171(4) 0.070(3) 0.021(2) 0.004(2) -0.037(2)
    C20 0.101(3) 0.141(4) 0.074(3) -0.037(2) 0.028(2) -0.037(3)
    C21 0.150(3) 0.074(2) 0.086(3) -0.017(2) 0.040(2) -0.0079(18)
    C22 0.099(2) 0.065(2) 0.084(2) 0.0102(16) 0.0231(19) -0.0049(18)
    C23 0.0596(16) 0.099(2) 0.088(2) -0.0046(15) 0.0151(15) 0.0027(17)
    C24 0.125(4) 0.070(3) 0.081(3) 0.005(3) 0.016(3) 0.010(3)
    F1A 0.135(4) 0.110(4) 0.109(3) 0.023(3) 0.047(3) 0.057(3)
    F2AA 0.21(3) 0.108(11) 0.041(5) -0.056(15) -0.015(13) -0.008(7)
    F2AB 0.21(3) 0.108(11) 0.041(5) -0.056(15) -0.015(13) -0.008(7)
    F3A 0.135(4) 0.110(4) 0.109(3) 0.023(3) 0.047(3) 0.057(3)
    F1B 0.189(7) 0.299(13) 0.097(5) 0.017(9) -0.009(4) 0.088(7)
    F2B 0.348(18) 0.139(13) 0.111(9) 0.068(12) 0.118(10) 0.014(7)
    F3BA 0.146(18) 0.068(8) 0.132(9) 0.016(9) 0.053(13) 0.049(7)
    F3BB 0.158(12) 0.032(6) 0.116(7) -0.018(7) 0.009(8) 0.032(6)
_geom_special_details
;
All esds (except the esd in the dihedral angle between two l.s. planes) are
estimated using the full covariance matrix. The cell esds are taken into
account individually in the estimation of esds in distances, angles and
torsion angles; correlations between esds in cell parameters are only used
when they are defined by crystal symmetry. An approximate (isotropic)
treatment of cell esds is used for estimating esds involving l.s. planes.
;
loop_
    _geom_bond_atom_site_label_1
    _geom_bond_atom_site_label_2
    _geom_bond_site_symmetry_2
    _geom_bond_distance
    _geom_bond_publ_flag
    O1 C1 . 1.361(2) ?
    O1 C7 . 1.448(2) ?
    N1 C23 . 1.458(2) ?
    N1 C16 . 1.459(3) ?
    N1 C15 . 1.459(2) ?
    C1 C6 . 1.373(3) ?
    C1 C2 . 1.391(3) ?
    C2 C3 . 1.363(3) ?
    C2 H2 . 0.9300 ?
    C3 C4 . 1.375(3) ?
    C3 H3 . 0.9300 ?
    C4 C5 . 1.371(3) ?
    C4 C24 . 1.493(4) ?
    C5 C6 . 1.378(3) ?
    C5 H5 . 0.9300 ?
    C6 H6 . 0.9300 ?
    C7 C8 . 1.500(3) ?
    C7 C14 . 1.514(3) ?
    C7 H7 . 0.9800 ?
    C8 C9 . 1.375(3) ?
    C8 C13 . 1.379(3) ?
    C9 C10 . 1.379(3) ?
    C9 H9 . 0.9300 ?
    C10 C11 . 1.364(3) ?
    C10 H10 . 0.9300 ?
    C11 C12 . 1.373(3) ?
    C11 H11 . 0.9300 ?
    C12 C13 . 1.380(3) ?
    C12 H12 . 0.9300 ?
    C13 H13 . 0.9300 ?
    C14 C15 . 1.513(3) ?
    C14 H14A . 0.9700 ?
    C14 H14B . 0.9700 ?
    C15 H15A . 0.9700 ?
    C15 H15B . 0.9700 ?
    C16 C17 . 1.493(3) ?
    C16 H16A . 0.9700 ?
    C16 H16B . 0.9700 ?
    C17 C18 . 1.364(3) ?
    C17 C22 . 1.378(3) ?
    C18 C19 . 1.374(4) ?
    C18 H18 . 0.9300 ?
    C19 C20 . 1.357(4) ?
    C19 H19 . 0.9300 ?
    C20 C21 . 1.365(4) ?
    C20 H20 . 0.9300 ?
    C21 C22 . 1.379(4) ?
    C21 H21 . 0.9300 ?
    C22 H22 . 0.9300 ?
    C23 H23A . 0.9600 ?
    C23 H23B . 0.9600 ?
    C23 H23C . 0.9600 ?
    C24 F2B . 1.234(10) ?
    C24 F1A . 1.298(10) ?
    C24 F2AA . 1.305(15) ?
    C24 F2AB . 1.306(18) ?
    C24 F3BA . 1.307(16) ?
    C24 F3BB . 1.323(13) ?
    C24 F3A . 1.384(8) ?
    C24 F1B . 1.392(8) ?
    F2AA F2AB . 0.79(4) ?
    F1B F3BA . 1.74(2) ?
    F3BA F3BB . 1.03(2) ?
loop_
    _geom_angle_atom_site_label_1
    _geom_angle_atom_site_label_2
    _geom_angle_atom_site_label_3
    _geom_angle_site_symmetry_1
    _geom_angle_site_symmetry_3
    _geom_angle
    _geom_angle_publ_flag
    C1 O1 C7 . . 119.38(16) ?
    C23 N1 C16 . . 110.24(18) ?
    C23 N1 C15 . . 110.93(18) ?
    C16 N1 C15 . . 110.37(18) ?
    O1 C1 C6 . . 125.7(2) ?
    O1 C1 C2 . . 115.0(2) ?
    C6 C1 C2 . . 119.3(2) ?
    C3 C2 C1 . . 120.2(2) ?
    C3 C2 H2 . . 119.9 ?
    C1 C2 H2 . . 119.9 ?
    C2 C3 C4 . . 120.5(2) ?
    C2 C3 H3 . . 119.7 ?
    C4 C3 H3 . . 119.7 ?
    C5 C4 C3 . . 119.2(2) ?
    C5 C4 C24 . . 120.3(3) ?
    C3 C4 C24 . . 120.5(3) ?
    C4 C5 C6 . . 120.9(2) ?
    C4 C5 H5 . . 119.6 ?
    C6 C5 H5 . . 119.6 ?
    C1 C6 C5 . . 119.8(2) ?
    C1 C6 H6 . . 120.1 ?
    C5 C6 H6 . . 120.1 ?
    O1 C7 C8 . . 111.09(17) ?
    O1 C7 C14 . . 105.45(17) ?
    C8 C7 C14 . . 113.11(19) ?
    O1 C7 H7 . . 109.0 ?
    C8 C7 H7 . . 109.0 ?
    C14 C7 H7 . . 109.0 ?
    C9 C8 C13 . . 117.9(2) ?
    C9 C8 C7 . . 121.1(2) ?
    C13 C8 C7 . . 121.0(2) ?
    C8 C9 C10 . . 121.3(2) ?
    C8 C9 H9 . . 119.3 ?
    C10 C9 H9 . . 119.3 ?
    C11 C10 C9 . . 119.8(3) ?
    C11 C10 H10 . . 120.1 ?
    C9 C10 H10 . . 120.1 ?
    C10 C11 C12 . . 120.2(3) ?
    C10 C11 H11 . . 119.9 ?
    C12 C11 H11 . . 119.9 ?
    C11 C12 C13 . . 119.5(2) ?
    C11 C12 H12 . . 120.3 ?
    C13 C12 H12 . . 120.3 ?
    C8 C13 C12 . . 121.3(2) ?
    C8 C13 H13 . . 119.3 ?
    C12 C13 H13 . . 119.3 ?
    C15 C14 C7 . . 113.6(2) ?
    C15 C14 H14A . . 108.8 ?
    C7 C14 H14A . . 108.8 ?
    C15 C14 H14B . . 108.8 ?
    C7 C14 H14B . . 108.8 ?
    H14A C14 H14B . . 107.7 ?
    N1 C15 C14 . . 113.64(18) ?
    N1 C15 H15A . . 108.8 ?
    C14 C15 H15A . . 108.8 ?
    N1 C15 H15B . . 108.8 ?
    C14 C15 H15B . . 108.8 ?
    H15A C15 H15B . . 107.7 ?
    N1 C16 C17 . . 113.22(18) ?
    N1 C16 H16A . . 108.9 ?
    C17 C16 H16A . . 108.9 ?
    N1 C16 H16B . . 108.9 ?
    C17 C16 H16B . . 108.9 ?
    H16A C16 H16B . . 107.7 ?
    C18 C17 C22 . . 117.7(3) ?
    C18 C17 C16 . . 121.8(3) ?
    C22 C17 C16 . . 120.5(2) ?
    C17 C18 C19 . . 121.7(3) ?
    C17 C18 H18 . . 119.2 ?
    C19 C18 H18 . . 119.2 ?
    C20 C19 C18 . . 119.7(3) ?
    C20 C19 H19 . . 120.1 ?
    C18 C19 H19 . . 120.1 ?
    C19 C20 C21 . . 120.3(3) ?
    C19 C20 H20 . . 119.9 ?
    C21 C20 H20 . . 119.9 ?
    C20 C21 C22 . . 119.4(3) ?
    C20 C21 H21 . . 120.3 ?
    C22 C21 H21 . . 120.3 ?
    C17 C22 C21 . . 121.3(3) ?
    C17 C22 H22 . . 119.4 ?
    C21 C22 H22 . . 119.4 ?
    N1 C23 H23A . . 109.5 ?
    N1 C23 H23B . . 109.5 ?
    H23A C23 H23B . . 109.5 ?
    N1 C23 H23C . . 109.5 ?
    H23A C23 H23C . . 109.5 ?
    H23B C23 H23C . . 109.5 ?
    F2B C24 F1A . . 131.9(9) ?
    F2B C24 F2AA . . 53.7(12) ?
    F1A C24 F2AA . . 103.0(14) ?
    F1A C24 F2AB . . 128.6(15) ?
    F2B C24 F3BA . . 120.5(10) ?
    F2AA C24 F3BA . . 116.7(17) ?
    F2AB C24 F3BA . . 128(2) ?
    F2B C24 F3BB . . 92.5(11) ?
    F1A C24 F3BB . . 71.8(8) ?
    F2AA C24 F3BB . . 130.8(15) ?
    F2AB C24 F3BB . . 110.5(17) ?
    F3BA C24 F3BB . . 46.2(9) ?
    F2B C24 F3A . . 66.2(9) ?
    F1A C24 F3A . . 102.7(6) ?
    F2AA C24 F3A . . 116.9(13) ?
    F2AB C24 F3A . . 85.9(13) ?
    F3BA C24 F3A . . 77.0(8) ?
    F2B C24 F1B . . 99.1(9) ?
    F1A C24 F1B . . 58.3(7) ?
    F2AA C24 F1B . . 48.6(9) ?
    F2AB C24 F1B . . 82.7(12) ?
    F3BA C24 F1B . . 80.3(11) ?
    F3BB C24 F1B . . 121.9(8) ?
    F3A C24 F1B . . 140.1(5) ?
    F2B C24 C4 . . 115.4(8) ?
    F1A C24 C4 . . 112.4(6) ?
    F2AA C24 C4 . . 112.0(14) ?
    F2AB C24 C4 . . 111.9(17) ?
    F3BA C24 C4 . . 120.3(10) ?
    F3BB C24 C4 . . 115.0(7) ?
    F3A C24 C4 . . 109.3(5) ?
    F1B C24 C4 . . 110.4(4) ?
    F2AB F2AA C24 . . 72.6(18) ?
    F2AA F2AB C24 . . 72(2) ?
    C24 F1B F3BA . . 47.7(7) ?
    F3BB F3BA C24 . . 67.7(10) ?
    F3BB F3BA F1B . . 115.4(15) ?
    C24 F3BA F1B . . 52.0(7) ?
    F3BA F3BB C24 . . 66.1(12) ?
loop_
    _geom_torsion_atom_site_label_1
    _geom_torsion_atom_site_label_2
    _geom_torsion_atom_site_label_3
    _geom_torsion_atom_site_label_4
    _geom_torsion_site_symmetry_1
    _geom_torsion_site_symmetry_2
    _geom_torsion_site_symmetry_3
    _geom_torsion_site_symmetry_4
    _geom_torsion
    _geom_torsion_publ_flag
    C7 O1 C1 C6 . . . . -6.9(3) ?
    C7 O1 C1 C2 . . . . 172.21(18) ?
    O1 C1 C2 C3 . . . . -178.6(2) ?
    C6 C1 C2 C3 . . . . 0.6(3) ?
    C1 C2 C3 C4 . . . . 1.1(4) ?
    C2 C3 C4 C5 . . . . -1.8(4) ?
    C2 C3 C4 C24 . . . . 177.4(3) ?
    C3 C4 C5 C6 . . . . 0.9(4) ?
    C24 C4 C5 C6 . . . . -178.3(3) ?
    O1 C1 C6 C5 . . . . 177.6(2) ?
    C2 C1 C6 C5 . . . . -1.5(3) ?
    C4 C5 C6 C1 . . . . 0.8(4) ?
    C1 O1 C7 C8 . . . . 82.8(2) ?
    C1 O1 C7 C14 . . . . -154.29(17) ?
    O1 C7 C8 C9 . . . . -139.3(2) ?
    C14 C7 C8 C9 . . . . 102.3(2) ?
    O1 C7 C8 C13 . . . . 43.0(3) ?
    C14 C7 C8 C13 . . . . -75.3(3) ?
    C13 C8 C9 C10 . . . . 0.4(4) ?
    C7 C8 C9 C10 . . . . -177.3(2) ?
    C8 C9 C10 C11 . . . . 0.0(4) ?
    C9 C10 C11 C12 . . . . -0.5(4) ?
    C10 C11 C12 C13 . . . . 0.5(4) ?
    C9 C8 C13 C12 . . . . -0.4(4) ?
    C7 C8 C13 C12 . . . . 177.3(2) ?
    C11 C12 C13 C8 . . . . -0.1(4) ?
    O1 C7 C14 C15 . . . . 64.4(2) ?
    C8 C7 C14 C15 . . . . -173.96(18) ?
    C23 N1 C15 C14 . . . . 74.1(2) ?
    C16 N1 C15 C14 . . . . -163.38(18) ?
    C7 C14 C15 N1 . . . . 62.1(2) ?
    C23 N1 C16 C17 . . . . -162.2(2) ?
    C15 N1 C16 C17 . . . . 74.9(2) ?
    N1 C16 C17 C18 . . . . -123.5(2) ?
    N1 C16 C17 C22 . . . . 59.1(3) ?
    C22 C17 C18 C19 . . . . -0.8(4) ?
    C16 C17 C18 C19 . . . . -178.3(2) ?
    C17 C18 C19 C20 . . . . 0.2(4) ?
    C18 C19 C20 C21 . . . . 0.1(5) ?
    C19 C20 C21 C22 . . . . 0.2(5) ?
    C18 C17 C22 C21 . . . . 1.1(4) ?
    C16 C17 C22 C21 . . . . 178.7(2) ?
    C20 C21 C22 C17 . . . . -0.8(4) ?
    C5 C4 C24 F2B . . . . 143.1(14) ?
    C3 C4 C24 F2B . . . . -36.1(15) ?
    C5 C4 C24 F1A . . . . -31.4(10) ?
    C3 C4 C24 F1A . . . . 149.4(9) ?
    C5 C4 C24 F2AA . . . . 84.1(17) ?
    C3 C4 C24 F2AA . . . . -95.1(17) ?
    C5 C4 C24 F2AB . . . . 121.9(13) ?
    C3 C4 C24 F2AB . . . . -57.3(14) ?
    C5 C4 C24 F3BA . . . . -58.8(12) ?
    C3 C4 C24 F3BA . . . . 122.0(11) ?
    C5 C4 C24 F3BB . . . . -111.0(12) ?
    C3 C4 C24 F3BB . . . . 69.8(12) ?
    C5 C4 C24 F3A . . . . -144.7(7) ?
    C3 C4 C24 F3A . . . . 36.1(8) ?
    C5 C4 C24 F1B . . . . 31.7(12) ?
    C3 C4 C24 F1B . . . . -147.5(11) ?
    F2B C24 F2AA F2AB . . . . -9(4) ?
    F1A C24 F2AA F2AB . . . . -142(4) ?
    F3BA C24 F2AA F2AB . . . . -119(4) ?
    F3BB C24 F2AA F2AB . . . . -65(5) ?
    F3A C24 F2AA F2AB . . . . -30(5) ?
    F1B C24 F2AA F2AB . . . . -165(5) ?
    C4 C24 F2AA F2AB . . . . 97(4) ?
    F2B C24 F2AB F2AA . . . . 158(9) ?
    F1A C24 F2AB F2AA . . . . 50(5) ?
    F3BA C24 F2AB F2AA . . . . 83(5) ?
    F3BB C24 F2AB F2AA . . . . 133(4) ?
    F3A C24 F2AB F2AA . . . . 153(4) ?
    F1B C24 F2AB F2AA . . . . 12(4) ?
    C4 C24 F2AB F2AA . . . . -98(4) ?
    F2B C24 F1B F3BA . . . . 119.6(11) ?
    F1A C24 F1B F3BA . . . . -14.4(13) ?
    F2AA C24 F1B F3BA . . . . 139.4(18) ?
    F2AB C24 F1B F3BA . . . . 131(2) ?
    F3BB C24 F1B F3BA . . . . 20.9(13) ?
    F3A C24 F1B F3BA . . . . 55.9(16) ?
    C4 C24 F1B F3BA . . . . -118.8(9) ?
    F2B C24 F3BA F3BB . . . . 60(2) ?
    F1A C24 F3BA F3BB . . . . -176(4) ?
    F2AA C24 F3BA F3BB . . . . 122(2) ?
    F2AB C24 F3BA F3BB . . . . 82(2) ?
    F3A C24 F3BA F3BB . . . . 8.2(14) ?
    F1B C24 F3BA F3BB . . . . 155.2(16) ?
    C4 C24 F3BA F3BB . . . . -96.7(13) ?
    F2B C24 F3BA F1B . . . . -95.0(12) ?
    F1A C24 F3BA F1B . . . . 29(3) ?
    F2AA C24 F3BA F1B . . . . -33.1(12) ?
    F2AB C24 F3BA F1B . . . . -72.8(16) ?
    F3BB C24 F3BA F1B . . . . -155.2(16) ?
    F3A C24 F3BA F1B . . . . -146.9(7) ?
    C4 C24 F3BA F1B . . . . 108.1(8) ?
    C24 F1B F3BA F3BB . . . . -25.5(15) ?
    F1B F3BA F3BB C24 . . . . 21.5(11) ?
    F2B C24 F3BB F3BA . . . . -131.5(18) ?
    F1A C24 F3BB F3BA . . . . 2(2) ?
    F2AA C24 F3BB F3BA . . . . -90(2) ?
    F2AB C24 F3BB F3BA . . . . -123(2) ?
    F3A C24 F3BB F3BA . . . . -165(3) ?
    F1B C24 F3BB F3BA . . . . -29(2) ?
    C4 C24 F3BB F3BA . . . . 108.9(16) ?
