# Supplementary material for: N-Benzyl-N-methyl-3-phenyl-3-[4-(tri­fluoro­meth­yl)phen­oxy]propanamine (N-benzylflouoxetine)
Source: Acta Crystallogr Sect E Struct Rep Online. 2010 Apr 24;66(Pt 5):o1146. doi: 10.1107/S1600536810012699 (PMC2979243; doi:10.1107/S1600536810012699)
Supplement: Supplementary file 2 [file e-66-o1146-Isup2.hkl]

#
# h,k,l, Fc-squared, Fo-squared, sigma(Fo-squared) and status flag
#
data_I
_shelx_title ' I         P21/C        R   0.10'
_shelx_refln_list_code          4
_shelx_F_calc_maximum      155.12
_exptl_crystal_F_000       840.00
_reflns_d_resolution_high  0.7468
 
loop_
 _symmetry_equiv_pos_as_xyz
 'x, y, z'
 '-x, y+1/2, -z+1/2'
 '-x, -y, -z'
 'x, -y-1/2, z-1/2'
 
_cell_length_a     6.1712
_cell_length_b    17.2900
_cell_length_c    20.3028
_cell_angle_alpha  90.000
_cell_angle_beta   91.029
_cell_angle_gamma  90.000
 
_shelx_F_squared_multiplier     1.000
 
loop_
 _refln_index_h
 _refln_index_k
 _refln_index_l
 _refln_F_squared_calc
 _refln_F_squared_meas
 _refln_F_squared_sigma
 _refln_observed_status
   1   0   0     4789.48     4609.63     72.39 o
   2   0   0       12.79       12.81      4.57 o
   3   0   0        3.77        2.78      3.63 o
   4   0   0       45.14       52.52      5.40 o
   5   0   0      503.78      474.18     22.38 o
   6   0   0      421.98      435.33     50.88 o
   7   0   0        6.77       11.12     13.43 o
   8   0   0        5.07       13.27     20.33 o
   1   1   0     1388.67     1294.38     17.80 o
   2   1   0      443.77      427.09      8.73 o
   3   1   0      295.04      315.52      8.10 o
   4   1   0      150.19      161.36      7.45 o
   5   1   0        1.36        5.74      4.54 o
   6   1   0        2.74        1.75      7.66 o
   7   1   0        2.49      -10.42     11.82 o
   8   1   0        4.21       -0.52     11.18 o
   1   2   0     5771.84     5716.15     69.38 o
   2   2   0     2129.76     1967.94     26.15 o
   3   2   0       67.11       64.16      5.35 o
   4   2   0      285.02      303.68     10.88 o
   5   2   0       25.22       25.03      4.72 o
   6   2   0       16.99       23.68      7.35 o
   7   2   0        3.40       14.91      9.22 o
   8   2   0       11.63       17.73     11.42 o
   1   3   0      505.15      484.69      7.57 o
   2   3   0     1029.30      977.26     18.63 o
   3   3   0        0.46       -3.76      3.76 o
   4   3   0      110.82      109.41      6.97 o
   5   3   0        7.16       -3.74      5.95 o
   6   3   0       31.74       24.30      6.84 o
   7   3   0        4.91       -1.02      7.77 o
   8   3   0        0.37       11.93     10.86 o
   0   4   0     5715.99     5687.41     98.79 o
   1   4   0      875.28      866.86     12.23 o
   2   4   0      148.38      144.72      6.08 o
   3   4   0        1.05        1.90      3.89 o
   4   4   0      116.67      118.03      6.81 o
   5   4   0        1.39        6.26      6.30 o
   6   4   0       48.99       60.86      7.13 o
   7   4   0        7.84       -2.87      7.42 o
   8   4   0        0.66       13.52     15.70 o
   1   5   0       34.01       33.77      3.53 o
   2   5   0     2126.35     2057.29     34.30 o
   3   5   0       11.87       14.61      3.81 o
   4   5   0      270.89      269.19     10.71 o
   5   5   0        1.70        1.89      5.94 o
   6   5   0       53.39       57.80     12.17 o
   7   5   0        0.82        5.15      8.12 o
   8   5   0        0.64        7.70     17.16 o
   0   6   0      701.68      631.26     15.20 o
   1   6   0       70.59       65.51      4.87 o
   2   6   0      169.61      161.55     11.10 o
   3   6   0       48.48       46.30      5.22 o
   4   6   0       46.11       47.10      7.68 o
   5   6   0      128.76      118.55     23.95 o
   6   6   0        6.35        5.80     12.25 o
   7   6   0        0.23       -2.91      7.68 o
   1   7   0      118.96      135.06     11.53 o
   2   7   0       51.77       47.01      5.90 o
   3   7   0        2.09       -2.86      4.63 o
   4   7   0       44.18       44.97      9.22 o
   5   7   0       92.39       72.80     14.14 o
   6   7   0        1.08       12.00     14.37 o
   7   7   0        0.60      -10.80     14.26 o
   0   8   0      165.50      152.66     11.15 o
   1   8   0       33.49       31.71      5.26 o
   2   8   0       27.89       43.34      5.74 o
   3   8   0      197.99      202.01      9.35 o
   4   8   0      218.16      223.37     13.50 o
   5   8   0       78.74       87.14     14.73 o
   6   8   0        2.29       11.32     13.33 o
   7   8   0        2.20        7.14     15.85 o
   1   9   0      788.33      775.46     16.99 o
   2   9   0       13.80       10.60      5.05 o
   3   9   0       43.86       46.63      5.78 o
   4   9   0       67.00       56.99      7.76 o
   5   9   0      223.63      248.45     20.12 o
   6   9   0        4.05       13.67     16.13 o
   7   9   0        0.04        3.09     16.04 o
   0  10   0      886.61      849.72     30.16 o
   1  10   0      231.37      220.39      9.51 o
   2  10   0       12.18        9.25      5.40 o
   3  10   0       30.58       36.02      7.88 o
   4  10   0       68.53       70.60      6.88 o
   5  10   0       47.69       58.60      9.65 o
   6  10   0        0.09       -2.07     14.55 o
   7  10   0        5.75       22.03     18.08 o
   1  11   0       77.66       81.76      7.69 o
   2  11   0        3.10        7.07      9.72 o
   3  11   0       49.30       55.59      8.31 o
   4  11   0       54.22       55.65      8.15 o
   5  11   0        0.63        0.06      8.22 o
   6  11   0       23.15       38.03     17.32 o
   7  11   0        1.18        8.11     17.41 o
   0  12   0      246.79      263.27     24.73 o
   1  12   0      394.18      437.75     23.89 o
   2  12   0       36.24       32.35      9.69 o
   3  12   0       12.75       17.55      8.76 o
   4  12   0        6.23       14.21      7.97 o
   5  12   0        3.62        2.33     11.00 o
   6  12   0        0.06      -15.13     15.13 o
   7  12   0        6.05       17.48     19.63 o
   1  13   0      127.20      123.29     11.29 o
   2  13   0        6.88       -5.09      7.84 o
   3  13   0        3.27        2.85      8.59 o
   4  13   0        6.94       21.51      8.80 o
   5  13   0        8.79        3.53      8.61 o
   6  13   0        0.01        4.71     19.15 o
   0  14   0      146.39      172.43     58.62 o
   1  14   0      248.28      272.24     17.92 o
   2  14   0        0.54        4.40      8.97 o
   3  14   0      176.48      197.56     18.92 o
   4  14   0        1.53       -4.22      8.86 o
   5  14   0       32.84       45.59     10.54 o
   6  14   0        7.35      -19.95     24.83 o
   1  15   0       51.90       25.62     12.76 o
   2  15   0       18.13       29.04     16.12 o
   3  15   0        1.46      -13.83     14.31 o
   4  15   0        3.54       28.67     13.76 o
   5  15   0        1.73       16.14     14.22 o
   6  15   0        0.01      -10.94     26.07 o
   0  16   0       12.68        7.65     27.78 o
   1  16   0        3.25       -6.13     14.88 o
   2  16   0       24.57        1.52     17.97 o
   3  16   0        8.45      -14.90     14.90 o
   4  16   0        7.36        2.71     13.18 o
   5  16   0        9.26       -8.69     14.15 o
   1  17   0       44.89       66.74     19.04 o
   2  17   0        0.03      -10.25     16.53 o
   3  17   0       27.63       39.33     21.80 o
   4  17   0        3.08        7.61     14.70 o
   5  17   0       12.75       22.73     29.83 o
   0  18   0        2.54        8.45     30.33 o
   1  18   0        2.92        9.46     17.44 o
   2  18   0        2.15       21.28     19.23 o
   3  18   0       33.45       49.28     20.31 o
   4  18   0        0.15      -17.18     17.18 o
   5  18   0        0.93       23.50     41.66 o
   1  19   0        0.74       26.80     34.89 o
   2  19   0       12.52       -4.60     19.73 o
   3  19   0        6.71      -17.67     17.67 o
   4  19   0        2.65      -10.12     18.86 o
   0  20   0        1.25       -7.39     37.12 o
   1  20   0        1.41      -27.21     27.21 o
   2  20   0        0.55        8.44     24.36 o
   3  20   0        2.92       14.15     21.94 o
   4  20   0        1.90       -9.61     23.24 o
   1  21   0        1.60      -16.92     24.23 o
   2  21   0        0.02      -15.63     25.46 o
   3  21   0        0.44      -25.19     25.19 o
   0  22   0        4.43      -35.11     35.11 o
   1  22   0        0.01      -21.06     27.63 o
   2  22   0        0.02      -27.72     27.72 o
  -8   1   1        8.26       -3.57     11.26 o
  -7   1   1        2.87        3.28      9.88 o
  -6   1   1       58.70       63.25      8.65 o
  -5   1   1      289.32      301.89      9.42 o
  -4   1   1      315.31      330.06      8.13 o
  -3   1   1      119.05      123.77      4.70 o
  -2   1   1      387.34      393.69      6.75 o
  -1   1   1      738.45      717.86      8.63 o
   1   1   1    23380.22    24941.58    306.61 o
   2   1   1        0.62        1.72      2.81 o
   3   1   1       53.37       60.32      4.72 o
   4   1   1      540.92      513.77     11.13 o
   5   1   1       34.40       29.27      5.20 o
   6   1   1       15.47        5.31      8.40 o
   7   1   1        6.92       19.28      9.49 o
   8   1   1        0.30       12.20     11.25 o
  -8   2   1        9.36        6.94     15.63 o
  -7   2   1        0.82        8.23      9.46 o
  -6   2   1       12.11       19.71      7.28 o
  -5   2   1       66.50       67.74      5.75 o
  -4   2   1      172.70      189.26      7.21 o
  -3   2   1      365.25      335.58     10.00 o
  -2   2   1      899.36      891.80     13.83 o
  -1   2   1      446.96      439.83      7.20 o
   0   2   1        0.75       -1.41      1.41 o
   1   2   1    23746.18    25406.71    313.34 o
   2   2   1      978.24      926.83     16.11 o
   3   2   1      758.59      754.74     15.54 o
   4   2   1       35.09       33.15      8.22 o
   5   2   1       33.63       30.31      6.34 o
   6   2   1        1.99       10.26      6.46 o
   7   2   1        1.70       14.44      8.97 o
   8   2   1        0.02        3.01     10.89 o
  -8   3   1        2.23       12.12     12.83 o
  -7   3   1        0.17       11.02      8.36 o
  -6   3   1       56.79       43.39      7.48 o
  -5   3   1      213.33      203.82      7.78 o
  -4   3   1       68.19       62.66     11.85 o
  -3   3   1     2212.61     2283.83     35.49 o
  -2   3   1      191.39      173.65      6.07 o
  -1   3   1     3318.03     3191.27     34.93 o
   0   3   1        7.32        5.39      1.81 o
   1   3   1     8320.49     8050.50     85.12 o
   2   3   1      140.43      170.80      8.09 o
   3   3   1      412.65      434.99     13.71 o
   4   3   1      356.63      374.67     11.30 o
   5   3   1      353.39      339.58     13.32 o
   6   3   1        0.38        2.42      5.91 o
   7   3   1        3.24       -3.97      8.73 o
   8   3   1        0.00        0.84     12.22 o
  -8   4   1        1.01       -2.22     15.52 o
  -7   4   1        6.64       10.86      8.13 o
  -6   4   1       43.79       46.89      7.29 o
  -5   4   1       21.37       14.49      7.31 o
  -4   4   1       76.28       85.84      7.58 o
  -3   4   1        0.53        4.37      3.76 o
  -2   4   1       59.15       60.44      5.12 o
  -1   4   1      780.55      742.64     11.84 o
   0   4   1    19455.45    19856.46    236.36 o
   1   4   1      160.81      165.16      7.90 o
   2   4   1       46.30       42.74      6.06 o
   3   4   1       13.91       10.07      5.00 o
   4   4   1       36.67       42.53      8.24 o
   5   4   1        4.07       -5.65      5.65 o
   6   4   1       51.15       52.66     14.51 o
   7   4   1        0.09       -1.56      7.25 o
   8   4   1        2.65        6.42     12.50 o
  -8   5   1        3.80       28.74     17.44 o
  -7   5   1        0.63       -0.88      8.55 o
  -6   5   1       53.14       46.45      8.22 o
  -5   5   1       23.53       18.38      7.70 o
  -4   5   1      246.59      234.57      9.33 o
  -3   5   1      236.90      272.63      8.53 o
  -2   5   1      292.34      288.03     12.39 o
  -1   5   1      525.63      520.90     10.04 o
   0   5   1     3804.71     3580.09     45.91 o
   1   5   1      900.94      915.61     14.71 o
   2   5   1       50.07       51.46      4.73 o
   3   5   1      427.49      468.33     13.67 o
   4   5   1      615.45      590.66     19.38 o
   5   5   1      189.56      189.35     18.12 o
   6   5   1        9.45        1.89     12.08 o
   7   5   1        0.07       10.79      8.69 o
   8   5   1        1.27      -12.27     12.27 o
  -7   6   1        9.53       27.59     10.99 o
  -6   6   1       12.78       13.10     11.62 o
  -5   6   1       62.73       62.66      7.90 o
  -4   6   1        0.46       -4.70      4.70 o
  -3   6   1        0.10        5.97      4.25 o
  -2   6   1      278.78      264.04      7.40 o
  -1   6   1        5.72        3.77      3.38 o
   0   6   1       55.38       54.55      4.67 o
   1   6   1       97.23       96.41      5.81 o
   2   6   1       54.16       62.64      5.47 o
   3   6   1        8.07        6.53      4.18 o
   4   6   1        5.76        6.59      7.26 o
   5   6   1       35.66       43.23     12.44 o
   6   6   1        0.05      -11.58     11.58 o
   7   6   1        8.45       -2.28     13.21 o
  -7   7   1        2.80       -4.94      9.64 o
  -6   7   1       14.71        0.05     12.57 o
  -5   7   1        0.20       -1.78      6.15 o
  -4   7   1      454.23      468.05     14.10 o
  -3   7   1        0.20        0.45      7.88 o
  -2   7   1      272.61      287.60     10.91 o
  -1   7   1      203.57      207.77      7.54 o
   0   7   1       18.30       17.81      5.65 o
   1   7   1     1269.69     1233.23     23.23 o
   2   7   1        0.38       -4.66      6.04 o
   3   7   1      720.51      679.76     16.13 o
   4   7   1      105.61      102.92     11.67 o
   5   7   1       58.38       63.72     13.48 o
   6   7   1       40.74       48.64     15.14 o
   7   7   1        7.68        8.58     15.71 o
  -7   8   1        0.04       13.23     10.10 o
  -6   8   1        1.69      -10.47     12.86 o
  -5   8   1        2.21        6.77      8.88 o
  -4   8   1       71.68       72.23      7.81 o
  -3   8   1       25.01       29.36      5.28 o
  -2   8   1        9.96        7.90      4.42 o
  -1   8   1       97.97      103.43      7.58 o
   0   8   1      348.91      341.30      9.97 o
   1   8   1        4.36        0.68      4.64 o
   2   8   1       45.30       37.82      9.24 o
   3   8   1       39.99       51.60      6.22 o
   4   8   1        2.05        6.99      5.67 o
   5   8   1       65.68       32.82     12.89 o
   6   8   1        6.70        6.75     13.68 o
   7   8   1        0.85        7.81     14.93 o
  -7   9   1        0.02       -9.79     11.32 o
  -6   9   1       25.12       26.02     14.29 o
  -5   9   1       10.86       11.65      8.16 o
  -4   9   1        3.32       -3.25      4.93 o
  -3   9   1       16.42       20.09      5.66 o
  -2   9   1      299.48      292.28     10.63 o
  -1   9   1      669.11      678.80     15.60 o
   0   9   1       16.92       10.09      4.86 o
   1   9   1      191.67      189.17      8.96 o
   2   9   1        1.52       -2.16      4.83 o
   3   9   1        8.96       12.94      7.29 o
   4   9   1        0.69       -3.35      5.49 o
   5   9   1        8.88        8.96     12.00 o
   6   9   1       16.10       30.16     14.95 o
   7   9   1        0.09       15.51     16.28 o
  -7  10   1        1.44       15.46     14.57 o
  -6  10   1        3.24       17.60     14.94 o
  -5  10   1        0.29       12.57      9.29 o
  -4  10   1       16.40        8.63      5.91 o
  -3  10   1        0.29        4.70      5.73 o
  -2  10   1      100.28       90.52      9.50 o
  -1  10   1        0.11        6.34      5.48 o
   0  10   1      139.47      137.03      7.85 o
   1  10   1        6.12       13.54      5.50 o
   2  10   1      108.28      102.69      7.58 o
   3  10   1        8.93        9.42      6.81 o
   4  10   1       10.21        1.77      6.46 o
   5  10   1       18.42        7.37     12.40 o
   6  10   1        0.00       11.57     14.24 o
   7  10   1        0.03       11.02     17.29 o
  -7  11   1        4.94        8.94     11.79 o
  -6  11   1        0.08       -9.25      9.25 o
  -5  11   1        5.50       -7.00      7.00 o
  -4  11   1       15.13       14.86      7.17 o
  -3  11   1       93.90       94.04      9.10 o
  -2  11   1       58.79       59.60      7.32 o
  -1  11   1       44.95       42.24     10.21 o
   0  11   1      115.49      104.63      9.11 o
   1  11   1       65.95       78.77     10.40 o
   2  11   1      117.16      113.45      8.55 o
   3  11   1       12.21        3.03      6.17 o
   4  11   1        3.95        9.40      8.16 o
   5  11   1        1.31      -11.86     12.44 o
   6  11   1        0.52        1.67     14.78 o
   7  11   1        0.08      -11.98     17.25 o
  -7  12   1        0.80       31.55     19.63 o
  -6  12   1        1.48        2.92     11.12 o
  -5  12   1        0.53       -3.05      7.83 o
  -4  12   1       12.83       21.70      8.67 o
  -3  12   1        3.82       -4.52      7.83 o
  -2  12   1       81.58       91.96      8.71 o
  -1  12   1       23.91        5.92      8.91 o
   0  12   1      744.06      759.58     21.79 o
   1  12   1       72.60       96.36      9.28 o
   2  12   1      283.81      287.26     15.65 o
   3  12   1      113.01       93.02      9.07 o
   4  12   1        0.01        3.83      7.39 o
   5  12   1       33.01       21.69     10.89 o
   6  12   1       20.48       30.27     16.58 o
   7  12   1        0.20       16.37     19.93 o
  -6  13   1        5.66        6.95     12.55 o
  -5  13   1       33.41       24.29     17.93 o
  -4  13   1       35.04       39.90      9.69 o
  -3  13   1       30.47       20.78     14.92 o
  -2  13   1      135.26      115.87     11.65 o
  -1  13   1       42.51       31.31      8.68 o
   0  13   1      195.95      172.22     12.53 o
   1  13   1       54.92       45.51      8.89 o
   2  13   1       96.12       98.99     14.14 o
   3  13   1       43.80       29.35     12.49 o
   4  13   1       19.12       26.19      8.82 o
   5  13   1        3.80       16.93     10.79 o
   6  13   1        0.31       10.51     11.75 o
  -6  14   1        4.28       20.77     26.76 o
  -5  14   1        0.19       -7.06     17.22 o
  -4  14   1       15.70       33.80      9.73 o
  -3  14   1       59.60       48.41     15.62 o
  -2  14   1       20.52       10.51     11.32 o
  -1  14   1       17.23        6.22     12.66 o
   0  14   1       32.13       28.93     14.90 o
   1  14   1       28.24       10.45      8.61 o
   2  14   1       88.76      113.85     13.99 o
   3  14   1       35.30       29.17     10.80 o
   4  14   1       10.81        6.39      9.20 o
   5  14   1       11.89       22.03     10.14 o
   6  14   1        0.36       -0.40     29.59 o
  -6  15   1        1.25       57.03     29.30 o
  -5  15   1       11.44        1.90     13.59 o
  -4  15   1       24.37       25.75     13.92 o
  -3  15   1        2.12       -9.76     15.78 o
  -2  15   1      141.86      126.25     20.24 o
  -1  15   1       56.12       73.98     14.17 o
   0  15   1       59.02       55.36     13.86 o
   1  15   1      166.30      157.89     22.24 o
   2  15   1      143.25      137.78     21.18 o
   3  15   1       85.60       56.39     17.55 o
   4  15   1       12.19       25.20     14.60 o
   5  15   1        5.51       32.79     23.81 o
   6  15   1        1.14       16.68     52.17 o
  -5  16   1        0.75       -2.52     15.04 o
  -4  16   1        0.00       -6.54     13.34 o
  -3  16   1        2.89       15.04     22.56 o
  -2  16   1       26.30       26.29     19.62 o
  -1  16   1      113.15      115.12     21.10 o
   0  16   1        7.99       -6.57     11.66 o
   1  16   1        0.41      -13.28     14.76 o
   2  16   1       51.25       49.52     18.04 o
   3  16   1        8.06        5.11     17.17 o
   4  16   1       10.83       14.65     18.28 o
   5  16   1       11.73       24.04     25.41 o
  -5  17   1        0.56        1.33     15.96 o
  -4  17   1        0.16      -13.67     13.67 o
  -3  17   1        6.80       -7.66     17.13 o
  -2  17   1        4.03       -3.25     16.66 o
  -1  17   1        0.11       11.28     21.71 o
   0  17   1        1.11       -3.54     15.73 o
   1  17   1        0.00        5.83     21.09 o
   2  17   1        1.87        3.11     17.37 o
   3  17   1        0.15      -16.16     16.16 o
   4  17   1        2.71        0.35     15.80 o
   5  17   1        0.38        6.85     17.41 o
  -5  18   1        0.02       14.53     20.64 o
  -4  18   1        6.81       -2.56     18.28 o
  -3  18   1        0.07      -17.29     17.50 o
  -2  18   1        5.40       -3.78     27.95 o
  -1  18   1       18.84       13.64     18.25 o
   0  18   1        7.00       -9.94     23.54 o
   1  18   1       20.97       41.72     19.59 o
   2  18   1       22.36       12.94     19.07 o
   3  18   1        5.79       19.33     19.12 o
   4  18   1       23.92       41.54     26.26 o
   5  18   1        3.18        7.06     19.55 o
  -4  19   1        1.98        2.73     19.92 o
  -3  19   1        0.78      -15.59     19.89 o
  -2  19   1        4.06       -9.44     19.73 o
  -1  19   1        1.75       14.43     35.27 o
   0  19   1        2.70       20.91     22.58 o
   1  19   1        5.10       -1.54     46.76 o
   2  19   1        0.24      -17.57     19.52 o
   3  19   1        0.02       28.81     28.61 o
   4  19   1        0.00       15.58     19.84 o
  -4  20   1        1.66       -5.11     23.02 o
  -3  20   1        5.53       56.72     22.99 o
  -2  20   1        3.83       -5.59     22.98 o
  -1  20   1        6.43       -2.24     36.81 o
   0  20   1        0.75       -7.82     23.61 o
   1  20   1        0.93      -23.05     23.05 o
   2  20   1        8.94        8.44     26.44 o
   3  20   1        0.34       21.67     22.59 o
   4  20   1        7.75       34.07     24.39 o
  -3  21   1        1.18       -1.85     26.60 o
  -2  21   1        2.93        7.04     25.21 o
  -1  21   1        3.72      -23.93     23.93 o
   0  21   1        0.05      -16.15     24.99 o
   1  21   1        0.00       25.09     27.65 o
   2  21   1        1.86       41.23     47.14 o
   3  21   1        0.26       -5.02     25.62 o
  -2  22   1        0.28      -19.35     28.15 o
  -1  22   1        5.58        7.87     27.02 o
   0  22   1       12.96       41.87     30.57 o
   1  22   1        7.67       -5.42     27.56 o
   2  22   1        1.82        1.93     27.99 o
   0  23   1        0.06      -27.34     28.39 o
  -8   0   2        2.06      -17.80     24.80 o
  -7   0   2       21.07       27.97     14.84 o
  -6   0   2        1.60        4.87      9.52 o
  -5   0   2       27.60       28.16      6.71 o
  -4   0   2      792.34      794.31     21.41 o
  -3   0   2     1593.50     1657.83     30.17 o
  -2   0   2       26.46       34.03      4.37 o
  -1   0   2     5971.67     5836.11     83.30 o
   1   0   2     7811.58     7724.97    119.07 o
   2   0   2      184.01      176.21      7.40 o
   3   0   2        2.27       10.99      3.42 o
   4   0   2      904.48      827.05     22.78 o
   5   0   2      445.47      429.16     41.71 o
   6   0   2       30.65       31.14     12.21 o
   7   0   2        4.73       10.68     13.29 o
   8   0   2        1.86       -3.32     14.93 o
  -8   1   2        0.10       18.75     16.06 o
  -7   1   2        0.04       16.42      9.78 o
  -6   1   2        9.09       10.80     10.65 o
  -5   1   2      346.34      365.95     10.02 o
  -4   1   2        0.74        3.11      4.27 o
  -3   1   2       98.38       83.38      4.26 o
  -2   1   2      882.01      875.89     11.06 o
  -1   1   2     1131.06     1048.46     13.48 o
   0   1   2      165.00      150.45      6.39 o
   1   1   2     1366.72     1200.42     13.99 o
   2   1   2      417.39      423.43      8.46 o
   3   1   2       25.29       17.87      4.15 o
   4   1   2        0.11       -3.14      4.32 o
   5   1   2        1.34        8.86      5.11 o
   6   1   2        3.90       -1.53      7.40 o
   7   1   2        4.61       21.98      9.35 o
   8   1   2        0.13       -1.94     10.62 o
  -8   2   2        0.13       11.74     15.77 o
  -7   2   2       19.03        2.00     10.26 o
  -6   2   2        0.70        0.63      7.12 o
  -5   2   2       32.66       36.30      5.66 o
  -4   2   2      656.93      671.73     13.69 o
  -3   2   2      192.16      197.28      5.34 o
  -2   2   2      205.87      203.07      4.41 o
  -1   2   2     1390.51     1325.01     18.93 o
   0   2   2     1212.56     1156.36     15.94 o
   1   2   2    12867.83    12685.03    137.28 o
   2   2   2        8.83        2.24      4.23 o
   3   2   2        6.08       -2.55      3.40 o
   4   2   2       57.77       58.97      5.54 o
   5   2   2       15.99       19.41      7.45 o
   6   2   2       98.16       82.90      9.39 o
   7   2   2        0.90       -8.67     12.05 o
   8   2   2        4.07      -10.05     10.05 o
  -8   3   2        1.45        7.21     21.92 o
  -7   3   2        0.70       -9.08     11.01 o
  -6   3   2        2.39        2.26      6.80 o
  -5   3   2        0.48       -0.55      4.63 o
  -4   3   2        9.40        8.04      3.88 o
  -3   3   2       15.45        5.76      5.07 o
  -2   3   2        0.00       -2.80      2.80 o
  -1   3   2       32.53       35.10      3.01 o
   0   3   2     5094.77     4881.98     63.66 o
   1   3   2    10428.06    10402.26    113.82 o
   2   3   2       34.80       32.93      5.68 o
   3   3   2      108.82      106.36      7.84 o
   4   3   2       50.17       47.60      5.20 o
   5   3   2        0.36       -2.82      6.23 o
   6   3   2        1.21        6.88      5.91 o
   7   3   2        2.49       -4.94      8.20 o
   8   3   2        0.44        4.30     12.20 o
  -8   4   2        0.08       -0.34     19.88 o
  -7   4   2        3.56        8.81     11.34 o
  -6   4   2       15.66       15.26      7.17 o
  -5   4   2      212.20      223.60      8.82 o
  -4   4   2       31.83       32.05      9.83 o
  -3   4   2      452.59      445.75     11.18 o
  -2   4   2        0.47       -3.05      3.05 o
  -1   4   2      951.36      953.18     12.55 o
   0   4   2     8602.70     8205.89    105.68 o
   1   4   2     9943.60     9977.52    114.61 o
   2   4   2      350.10      345.42     11.95 o
   3   4   2       14.89       17.05      6.21 o
   4   4   2       92.76      102.11      9.09 o
   5   4   2       13.98       20.46     12.97 o
   6   4   2        8.19        0.49     10.92 o
   7   4   2        4.51        3.76     11.13 o
   8   4   2        1.12        2.48     11.90 o
  -8   5   2        0.91       26.41     20.80 o
  -7   5   2        2.31       -0.48      9.00 o
  -6   5   2       55.02       62.17     11.16 o
  -5   5   2       76.14       79.71      8.06 o
  -4   5   2       44.25       32.88      5.88 o
  -3   5   2       66.91       75.68      8.63 o
  -2   5   2        5.27        3.51      3.65 o
  -1   5   2       18.26       19.36      2.88 o
   0   5   2       60.92       52.19      4.80 o
   1   5   2      429.06      424.52      8.48 o
   2   5   2      283.72      291.99      8.60 o
   3   5   2      435.99      471.26     15.52 o
   4   5   2        8.03        5.32      7.09 o
   5   5   2       49.04       40.48     18.30 o
   6   5   2       23.12       31.58     13.72 o
   7   5   2        0.37       -6.96      9.01 o
   8   5   2        0.03        1.18     11.92 o
  -7   6   2        5.18        9.90      8.86 o
  -6   6   2        0.00       -2.38      7.18 o
  -5   6   2       33.54       27.13      7.14 o
  -4   6   2       10.46       14.80      5.61 o
  -3   6   2      102.45      109.65      6.95 o
  -2   6   2      431.77      426.59      9.88 o
  -1   6   2      140.55      157.20      5.65 o
   0   6   2      552.69      562.27     12.09 o
   1   6   2        0.46       -3.52      3.52 o
   2   6   2      478.36      453.70     11.41 o
   3   6   2      118.77      126.94      9.66 o
   4   6   2       48.44       40.05      8.46 o
   5   6   2      227.17      202.09     17.21 o
   6   6   2        0.00       16.36     12.61 o
   7   6   2        8.08      -12.98     12.98 o
  -7   7   2        0.34       10.75     10.80 o
  -6   7   2        6.76        0.66      7.35 o
  -5   7   2       56.19       42.36     13.28 o
  -4   7   2        0.17        1.41      5.78 o
  -3   7   2      408.04      403.81     10.87 o
  -2   7   2      347.47      330.90      9.74 o
  -1   7   2       45.70       49.02      5.00 o
   0   7   2     1276.64     1233.30     22.92 o
   1   7   2      217.94      217.40      9.62 o
   2   7   2      175.94      177.55      8.85 o
   3   7   2        5.07       -1.70      4.71 o
   4   7   2       45.63       42.65      9.54 o
   5   7   2       30.41       30.44     11.76 o
   6   7   2       10.28       -9.07     12.07 o
   7   7   2        0.17       -6.11     14.11 o
  -7   8   2        5.47        4.78     10.75 o
  -6   8   2       20.57        4.48      7.63 o
  -5   8   2       10.78       -7.96      7.96 o
  -4   8   2      161.79      157.53      7.57 o
  -3   8   2       52.10       45.55      5.86 o
  -2   8   2      136.56      146.46      7.26 o
  -1   8   2      528.82      564.64     13.37 o
   0   8   2     2042.36     2090.41     31.97 o
   1   8   2      101.93       99.57      8.73 o
   2   8   2       45.90       45.13      5.59 o
   3   8   2       23.05       13.40      5.80 o
   4   8   2       17.18        8.69      8.98 o
   5   8   2        3.87       -3.08     11.04 o
   6   8   2       15.45      -12.00     12.69 o
   7   8   2        0.02       -5.91     15.00 o
  -7   9   2        2.97       14.52     11.44 o
  -6   9   2       11.52        7.50      8.22 o
  -5   9   2       64.31       56.44      8.32 o
  -4   9   2      128.37      131.57     11.06 o
  -3   9   2        5.72        6.24      5.41 o
  -2   9   2        0.01       -4.61      4.61 o
  -1   9   2      262.37      263.82     10.63 o
   0   9   2       74.36       86.98      6.50 o
   1   9   2     1188.68     1234.85     23.11 o
   2   9   2      617.51      631.44     15.78 o
   3   9   2        0.27        1.74      6.37 o
   4   9   2      102.29       94.55     11.77 o
   5   9   2        4.81       -8.48     17.36 o
   6   9   2       10.64       14.17     13.94 o
   7   9   2        0.94       -0.88     25.85 o
  -7  10   2        2.61      -12.55     19.68 o
  -6  10   2        4.74        3.60      7.80 o
  -5  10   2       61.54       65.43      8.84 o
  -4  10   2      116.32      131.27      8.70 o
  -3  10   2       45.64       48.54      7.18 o
  -2  10   2      200.71      189.17      9.62 o
  -1  10   2       63.15       41.45      6.98 o
   0  10   2       36.14       45.34      6.51 o
   1  10   2      125.62      149.18      8.47 o
   2  10   2       40.75       34.66      7.17 o
   3  10   2      160.70      156.09     10.53 o
   4  10   2        7.10       -1.09      7.49 o
   5  10   2        0.00       -3.75     11.78 o
   6  10   2        3.64        2.83     14.03 o
   7  10   2        1.17        6.65     16.51 o
  -7  11   2        5.17        6.04     21.47 o
  -6  11   2       12.42       10.01      8.50 o
  -5  11   2        0.05        2.65      7.79 o
  -4  11   2      170.21      162.78     12.74 o
  -3  11   2       48.62       37.93      8.77 o
  -2  11   2       44.39       45.84      8.26 o
  -1  11   2     1119.97     1157.60     25.87 o
   0  11   2      431.02      397.21     18.57 o
   1  11   2       17.04       19.25      8.54 o
   2  11   2       41.49       51.38      7.28 o
   3  11   2       12.25        5.32     10.68 o
   4  11   2       16.45        6.68      8.52 o
   5  11   2       18.56       30.55     14.54 o
   6  11   2        0.74        0.14     14.57 o
   7  11   2        0.46       -9.22     17.19 o
  -7  12   2        0.00       11.98     23.69 o
  -6  12   2        0.09       -7.18      8.44 o
  -5  12   2        0.55        2.16      8.39 o
  -4  12   2      175.06      154.77     11.52 o
  -3  12   2       64.01       70.83     11.01 o
  -2  12   2        2.60       -0.60      6.51 o
  -1  12   2       51.75       40.68      8.80 o
   0  12   2        8.05       12.57      6.75 o
   1  12   2      207.83      220.06     14.82 o
   2  12   2        7.09       11.76      6.50 o
   3  12   2        5.07        0.09      7.53 o
   4  12   2       14.94       14.86     10.39 o
   5  12   2        5.32       -8.30      8.30 o
   6  12   2        2.25       41.28     19.86 o
   7  12   2        2.32        0.44     20.84 o
  -6  13   2        4.79       12.08     12.18 o
  -5  13   2       13.35       24.34      9.79 o
  -4  13   2       19.69       17.68      8.94 o
  -3  13   2       13.18       15.17     11.19 o
  -2  13   2      149.83      152.36     15.30 o
  -1  13   2       62.67       45.27      9.37 o
   0  13   2       10.22        0.26      7.94 o
   1  13   2       28.51       29.86      7.85 o
   2  13   2       44.99       48.36     11.80 o
   3  13   2        7.94        1.77     13.56 o
   4  13   2       11.50        4.43      8.07 o
   5  13   2        4.48        3.84      8.10 o
   6  13   2        1.34        4.85     19.02 o
  -6  14   2       12.13       14.41     14.02 o
  -5  14   2        1.23        3.82     19.61 o
  -4  14   2       39.97       52.25     13.82 o
  -3  14   2      114.60      115.97     14.97 o
  -2  14   2      202.59      208.49     18.04 o
  -1  14   2      163.22      178.28     16.91 o
   0  14   2       90.03      100.29     15.09 o
   1  14   2      138.29      157.18     14.34 o
   2  14   2       47.63       28.49     13.69 o
   3  14   2       57.01       65.03     10.61 o
   4  14   2       96.94      115.85     11.83 o
   5  14   2        9.09       15.87     10.51 o
   6  14   2        2.72      -12.93     12.93 o
  -6  15   2        0.18      -13.98     13.98 o
  -5  15   2        4.31       -5.23     14.04 o
  -4  15   2       17.64      -10.42     11.77 o
  -3  15   2        0.00        0.21     14.20 o
  -2  15   2        9.94        1.61     15.01 o
  -1  15   2       37.11       39.41     17.44 o
   0  15   2       89.94      126.84     16.46 o
   1  15   2       53.22       34.91     22.29 o
   2  15   2       15.28       -3.60     17.68 o
   3  15   2      126.48      104.59     15.39 o
   4  15   2        4.48       19.82     12.63 o
   5  15   2        1.67       -6.24     12.58 o
   6  15   2       10.11       -9.60     24.35 o
  -5  16   2        0.62      -14.50     14.50 o
  -4  16   2       57.65       83.53     17.33 o
  -3  16   2       12.71       21.52     16.90 o
  -2  16   2       81.86       82.90     19.71 o
  -1  16   2        2.21      -11.50     18.28 o
   0  16   2       17.14       11.91     13.14 o
   1  16   2        3.01      -11.04     15.90 o
   2  16   2       41.40       28.60     17.04 o
   3  16   2       14.03        6.79     16.69 o
   4  16   2        0.75       -3.92     13.05 o
   5  16   2        0.02       -9.49     16.04 o
  -5  17   2        0.00      -12.09     15.70 o
  -4  17   2        3.23        5.82     14.29 o
  -3  17   2        4.34        8.54     18.01 o
  -2  17   2        0.15        1.85     24.65 o
  -1  17   2       43.15       26.60     17.71 o
   0  17   2       10.82        4.31     16.24 o
   1  17   2       20.22       11.51     21.07 o
   2  17   2        2.56      -15.88     15.88 o
   3  17   2        0.54       25.39     17.45 o
   4  17   2       25.60       10.02     16.91 o
   5  17   2       10.60       33.77     18.58 o
  -5  18   2        0.90       19.20     21.53 o
  -4  18   2        2.60        9.10     19.59 o
  -3  18   2        4.12       14.72     18.28 o
  -2  18   2        5.57        2.05     18.22 o
  -1  18   2        5.47        4.53     17.82 o
   0  18   2       42.64       28.21     22.33 o
   1  18   2        6.13       -4.89     34.79 o
   2  18   2        4.90      -18.69     18.69 o
   3  18   2        3.16       -8.85     18.21 o
   4  18   2        0.06      -17.37     17.37 o
   5  18   2        3.06       10.91     19.36 o
  -4  19   2        6.10       -0.81     20.05 o
  -3  19   2        8.92      -14.15     20.25 o
  -2  19   2        2.82       25.38     20.53 o
  -1  19   2        0.13      -16.80     26.51 o
   0  19   2        3.74       13.39     21.98 o
   1  19   2        8.63        0.57     32.03 o
   2  19   2        6.89       20.58     21.62 o
   3  19   2        1.02      -17.64     19.34 o
   4  19   2        0.34      -17.77     21.94 o
  -4  20   2        0.48      -11.67     23.25 o
  -3  20   2        0.23        1.87     19.89 o
  -2  20   2        0.08      -21.31     22.03 o
  -1  20   2        3.18       13.90     25.36 o
   0  20   2        1.58       14.31     24.10 o
   1  20   2        5.18       -9.35     24.00 o
   2  20   2        1.48        7.48     24.32 o
   3  20   2        0.02       -0.79     22.08 o
   4  20   2        0.41        9.59     22.68 o
  -3  21   2        0.29       -7.74     29.20 o
  -2  21   2        1.74       -9.01     24.77 o
  -1  21   2        4.57       -3.98     50.69 o
   0  21   2        5.30      -11.14     25.33 o
   1  21   2        4.10       -4.92     26.51 o
   2  21   2        0.68       -5.71     26.12 o
   3  21   2        0.10      -28.79     48.57 o
  -2  22   2        3.83        1.89     27.84 o
  -1  22   2        0.28        9.13     27.97 o
   0  22   2        0.18      -23.64     25.15 o
   1  22   2        0.04       21.70     28.30 o
   2  22   2        0.01       24.68     30.53 o
  -8   1   3        0.22       23.21     15.56 o
  -7   1   3        8.61       13.54     13.04 o
  -6   1   3        2.03       -6.98      6.98 o
  -5   1   3       38.66       38.21      5.60 o
  -4   1   3        4.72        3.04      3.66 o
  -3   1   3      625.54      612.04     11.09 o
  -2   1   3      883.19      859.15     12.41 o
  -1   1   3     2281.90     2080.83     25.82 o
   0   1   3      443.51      442.09      7.13 o
   1   1   3      144.23      137.36      3.51 o
   2   1   3       28.16       26.57      3.32 o
   3   1   3       20.83       20.18      4.10 o
   4   1   3        0.75       -2.12      4.29 o
   5   1   3     1164.91     1134.72     22.04 o
   6   1   3       30.07       29.80      8.45 o
   7   1   3        0.41       -4.17      8.69 o
   8   1   3        0.00       16.36     10.70 o
  -8   2   3        0.29        6.13     15.32 o
  -7   2   3        2.09        4.77     13.37 o
  -6   2   3       15.78       21.90      8.95 o
  -5   2   3        0.98        8.94      5.57 o
  -4   2   3       44.51       52.96      5.05 o
  -3   2   3      134.06      131.15      5.02 o
  -2   2   3      258.92      266.08      6.20 o
  -1   2   3       60.13       59.75      3.29 o
   0   2   3    10764.63    10892.06    130.62 o
   1   2   3      495.06      463.05      8.65 o
   2   2   3     2507.66     2398.84     35.37 o
   3   2   3      125.70      119.09      5.62 o
   4   2   3       93.41      102.84      6.76 o
   5   2   3      363.36      353.89     13.57 o
   6   2   3       25.27       22.96      7.85 o
   7   2   3        0.23        7.83      8.75 o
   8   2   3        0.79        7.94     10.65 o
  -8   3   3        2.80      -11.96     15.16 o
  -7   3   3        0.34      -11.91     13.16 o
  -6   3   3       41.75       59.64     12.73 o
  -5   3   3       14.26        6.21      5.40 o
  -4   3   3      482.23      471.40     11.68 o
  -3   3   3      485.05      527.60     12.54 o
  -2   3   3      422.92      416.16      8.31 o
  -1   3   3      399.05      378.27      6.88 o
   0   3   3     3304.99     3241.51     41.23 o
   1   3   3     9873.25     9927.97    108.69 o
   2   3   3      402.55      383.82      9.03 o
   3   3   3      196.83      212.18     16.03 o
   4   3   3      222.51      193.46      7.72 o
   5   3   3        6.48       10.30      8.79 o
   6   3   3      139.63      132.35     10.17 o
   7   3   3        5.60        8.49      9.37 o
   8   3   3        2.70       27.60     12.52 o
  -8   4   3        0.39       -4.01     15.07 o
  -7   4   3       15.23       28.32     12.15 o
  -6   4   3       19.84       35.22      9.32 o
  -5   4   3        0.10        5.41      5.64 o
  -4   4   3       13.13        3.30      4.43 o
  -3   4   3      227.39      226.59      6.65 o
  -2   4   3        0.93       -1.72      3.49 o
  -1   4   3      829.03      796.97     11.85 o
   0   4   3     5127.77     4968.48     62.08 o
   1   4   3      738.52      730.28     12.29 o
   2   4   3       38.49       46.60      4.25 o
   3   4   3      102.78      109.28      8.40 o
   4   4   3       18.34       14.64     10.41 o
   5   4   3        0.02        6.17      9.69 o
   6   4   3       81.49       71.00     14.83 o
   7   4   3        1.19       13.94      9.77 o
   8   4   3        0.78      -11.07     12.04 o
  -8   5   3        2.46        8.71     21.19 o
  -7   5   3        7.80        8.89     13.49 o
  -6   5   3       36.58       43.79      9.15 o
  -5   5   3       32.62       34.98      8.81 o
  -4   5   3       11.93        7.83      4.57 o
  -3   5   3       65.81       70.45      5.26 o
  -2   5   3      174.91      189.62      6.72 o
  -1   5   3      555.38      538.81      9.05 o
   0   5   3      952.41      894.53     15.95 o
   1   5   3      315.58      311.41      9.26 o
   2   5   3       59.20       62.97      5.13 o
   3   5   3      159.34      154.12     10.47 o
   4   5   3      170.98      198.16     12.15 o
   5   5   3      137.31      126.81     18.83 o
   6   5   3       10.18       11.91     11.61 o
   7   5   3        6.66       31.54     15.59 o
  -7   6   3        3.93       25.42     13.32 o
  -6   6   3        0.01       -7.24      7.56 o
  -5   6   3       25.65       26.65      6.22 o
  -4   6   3        4.92        2.85      4.82 o
  -3   6   3       17.37       11.21      3.74 o
  -2   6   3       34.79       26.17      4.60 o
  -1   6   3      246.19      220.83      6.23 o
   0   6   3        0.29        3.31      6.01 o
   1   6   3      272.28      262.67      8.48 o
   2   6   3       47.75       46.20      5.62 o
   3   6   3      178.56      189.80     10.99 o
   4   6   3        7.07       11.74      7.87 o
   5   6   3        5.73       -2.74     10.73 o
   6   6   3        2.27        6.85     12.41 o
   7   6   3        0.13        6.23     14.26 o
  -7   7   3        3.88       12.84     12.34 o
  -6   7   3        8.74       14.30      7.99 o
  -5   7   3       98.85      101.90     15.89 o
  -4   7   3      156.12      145.39      7.98 o
  -3   7   3        2.20       -0.47      3.71 o
  -2   7   3      246.30      240.30      8.91 o
  -1   7   3       15.96       15.64      4.16 o
   0   7   3     3203.24     3333.86     50.02 o
   1   7   3      251.63      229.49      8.93 o
   2   7   3     1617.98     1614.79     31.44 o
   3   7   3       22.56       17.17      5.03 o
   4   7   3       31.87       33.21      9.28 o
   5   7   3       59.64       56.58     13.03 o
   6   7   3        2.83       11.77     13.03 o
   7   7   3        0.13       -3.77     14.58 o
  -7   8   3        5.49       31.98     12.71 o
  -6   8   3        9.85        4.92      7.97 o
  -5   8   3       92.06       88.99     10.80 o
  -4   8   3       11.79        9.45      5.36 o
  -3   8   3       22.97       15.74      4.33 o
  -2   8   3      401.92      413.94     12.24 o
  -1   8   3       40.20       37.79      4.73 o
   0   8   3     1739.69     1804.35     28.03 o
   1   8   3      211.93      194.68     12.66 o
   2   8   3       73.69       67.95      5.92 o
   3   8   3       28.97       26.41      8.56 o
   4   8   3       98.64       82.97     11.33 o
   5   8   3        6.70        4.63     11.50 o
   6   8   3        2.68      -12.03     12.03 o
   7   8   3        1.58       -5.62     15.34 o
  -7   9   3        0.03      -17.54     17.54 o
  -6   9   3        6.06       17.11     11.22 o
  -5   9   3        1.16        1.37      7.37 o
  -4   9   3       22.75       16.20      8.14 o
  -3   9   3       21.28       27.26      6.31 o
  -2   9   3       31.89       42.33      6.17 o
  -1   9   3       39.24       26.88      8.12 o
   0   9   3      199.56      186.49      7.18 o
   1   9   3      111.06      100.40      9.51 o
   2   9   3      199.88      213.77      9.42 o
   3   9   3       38.43       41.76      7.06 o
   4   9   3       13.62       14.80      7.05 o
   5   9   3        5.40        3.70     11.95 o
   6   9   3        4.30        3.00     13.52 o
   7   9   3        6.19       13.54     17.10 o
  -7  10   3        0.04       -2.71     20.27 o
  -6  10   3       24.44       33.83      9.59 o
  -5  10   3       12.06        5.54      8.08 o
  -4  10   3       43.33       24.29      8.30 o
  -3  10   3      118.27      110.69      7.58 o
  -2  10   3       32.23       34.91      6.89 o
  -1  10   3      190.51      178.69     10.01 o
   0  10   3        0.05        0.73      5.82 o
   1  10   3      739.63      773.42     19.14 o
   2  10   3      136.25      160.61      8.91 o
   3  10   3        5.42       -2.50      7.44 o
   4  10   3       53.18       41.87      7.50 o
   5  10   3        3.18       10.00     12.35 o
   6  10   3        2.55       -5.20     14.20 o
   7  10   3        0.45       -0.93     17.22 o
  -7  11   3        1.06       33.02     21.81 o
  -6  11   3        0.19       -8.43      9.64 o
  -5  11   3        6.50       -0.99      9.27 o
  -4  11   3       22.00       25.46      8.52 o
  -3  11   3      102.99      103.74      8.40 o
  -2  11   3      103.93      103.68     11.00 o
  -1  11   3        0.01       -6.17      6.17 o
   0  11   3       16.03       19.80      5.22 o
   1  11   3       32.63       20.91      8.43 o
   2  11   3        1.73       11.44      6.88 o
   3  11   3       66.57       70.72      9.01 o
   4  11   3       17.41       10.03      7.53 o
   5  11   3       20.16       18.83     16.09 o
   6  11   3       21.26       -2.85     15.44 o
   7  11   3        0.09      -11.93     17.32 o
  -6  12   3       18.52       27.62     18.08 o
  -5  12   3        0.02       -4.83     10.40 o
  -4  12   3       12.31        7.05     10.80 o
  -3  12   3       34.61       37.00     16.81 o
  -2  12   3      118.00       94.19     12.93 o
  -1  12   3        3.66       -6.17      6.79 o
   0  12   3      124.06      130.25     10.07 o
   1  12   3       22.44       15.48      7.35 o
   2  12   3       19.43       12.81      6.33 o
   3  12   3       44.41       47.51     10.48 o
   4  12   3        7.51       10.04      9.19 o
   5  12   3        0.29        5.39     22.80 o
   6  12   3        0.04       -4.39     17.41 o
  -6  13   3       28.45       14.46     13.47 o
  -5  13   3       10.58       -4.26     12.35 o
  -4  13   3      110.95      128.31     18.46 o
  -3  13   3       73.95      107.76     14.74 o
  -2  13   3        0.09        7.05      8.20 o
  -1  13   3      292.46      284.20     15.09 o
   0  13   3      476.84      506.62     19.13 o
   1  13   3        2.83       -7.07      7.07 o
   2  13   3      290.59      296.42     14.54 o
   3  13   3       52.29       61.30      9.98 o
   4  13   3       85.61       76.76     16.16 o
   5  13   3       49.26       53.67     15.88 o
   6  13   3        0.47       23.50     19.98 o
  -6  14   3        1.83       -7.93     14.70 o
  -5  14   3       38.88       36.04     16.27 o
  -4  14   3        3.36      -11.00     15.65 o
  -3  14   3        8.53       19.75     15.53 o
  -2  14   3       16.03        5.83     17.78 o
  -1  14   3        4.27        5.22     14.79 o
   0  14   3      102.28      107.47     18.44 o
   1  14   3        6.63        2.00      8.09 o
   2  14   3       18.92       11.84     11.15 o
   3  14   3        0.00        1.33      8.88 o
   4  14   3        9.32       13.31      9.41 o
   5  14   3        3.98       13.45     15.01 o
   6  14   3        1.10        9.57     14.35 o
  -6  15   3        7.70        9.26     19.18 o
  -5  15   3        0.30       24.23     19.41 o
  -4  15   3       60.38       68.59     23.25 o
  -3  15   3       57.54       51.14     26.87 o
  -2  15   3        0.88       18.73     15.67 o
  -1  15   3       15.46       18.23     12.56 o
   0  15   3       99.30      116.72     16.16 o
   1  15   3       88.43       76.22     18.45 o
   2  15   3       13.88       11.72     15.36 o
   3  15   3        1.64       -5.54     10.95 o
   4  15   3        9.50       -1.17     12.48 o
   5  15   3        1.85        6.43     17.38 o
   6  15   3        0.04       39.78     45.94 o
  -5  16   3        1.90      -16.70     16.96 o
  -4  16   3        8.44        7.25     16.29 o
  -3  16   3       69.65       76.22     22.14 o
  -2  16   3        5.38        7.88     29.03 o
  -1  16   3       55.95       67.72     18.75 o
   0  16   3       38.26       25.67     14.08 o
   1  16   3       49.92       39.08     18.21 o
   2  16   3        0.83       -1.87     15.68 o
   3  16   3        8.44       33.21     17.03 o
   4  16   3        5.23        8.75     16.38 o
   5  16   3        4.22      -12.73     39.68 o
  -5  17   3        0.01        1.37     16.61 o
  -4  17   3        3.78       24.29     19.41 o
  -3  17   3        9.67      -12.24     16.86 o
  -2  17   3        4.84        1.70     16.22 o
  -1  17   3        8.06       -0.85     16.13 o
   0  17   3        4.65       14.09     16.71 o
   1  17   3       15.26       -1.20     21.88 o
   2  17   3        4.94       10.05     17.75 o
   3  17   3        4.24        7.94     17.34 o
   4  17   3        0.06      -21.54     21.54 o
   5  17   3        0.10      -10.24     16.98 o
  -5  18   3        6.88       -7.57     21.62 o
  -4  18   3        1.62       10.04     19.13 o
  -3  18   3        4.06       14.10     18.63 o
  -2  18   3        1.08      -15.17     18.47 o
  -1  18   3        6.69        5.75     22.74 o
   0  18   3        0.14       51.59     23.97 o
   1  18   3        4.49       -9.07     16.38 o
   2  18   3       16.42       27.37     18.91 o
   3  18   3        2.15      -17.26     19.80 o
   4  18   3        0.75       21.30     19.02 o
   5  18   3        2.56        5.09     21.50 o
  -4  19   3        3.99       -5.29     19.47 o
  -3  19   3        4.04        4.68     20.37 o
  -2  19   3        4.46       -9.55     19.06 o
  -1  19   3       17.80       51.82     24.91 o
   0  19   3       13.77       -9.93     20.79 o
   1  19   3        1.49       32.49     25.07 o
   2  19   3       16.22        2.02     19.34 o
   3  19   3        6.98        5.23     33.00 o
   4  19   3        0.51       31.80     21.34 o
  -4  20   3        0.03       -9.95     21.72 o
  -3  20   3       18.41       28.52     22.43 o
  -2  20   3        0.24       -5.18     31.74 o
  -1  20   3       11.38        6.50     23.83 o
   0  20   3        0.02       16.05     23.44 o
   1  20   3        5.98      -20.95     23.16 o
   2  20   3        4.72       23.50     24.96 o
   3  20   3        2.65       13.19     21.50 o
  -3  21   3        0.48       17.27     27.07 o
  -2  21   3       11.06       -8.56     25.40 o
  -1  21   3        0.66       15.57     40.70 o
   0  21   3        0.26      -15.69     24.84 o
   1  21   3        0.35      -13.58     24.87 o
   2  21   3        2.20        8.67     26.55 o
   3  21   3        1.09      -23.44     26.22 o
  -2  22   3        4.66        7.27     27.02 o
  -1  22   3        0.06       10.66     26.83 o
   0  22   3        0.81      -25.68     25.68 o
   1  22   3       14.70       39.52     30.32 o
   2  22   3        3.29      -15.96     27.68 o
  -8   0   4        1.84       21.35     23.55 o
  -7   0   4        6.37       21.02     20.28 o
  -6   0   4       49.49       45.44     18.99 o
  -5   0   4       27.97       42.34     11.60 o
  -4   0   4      192.30      213.59     11.22 o
  -3   0   4     3262.18     3388.54     70.98 o
  -2   0   4       30.48       32.37      5.13 o
  -1   0   4    18047.84    18329.42    344.64 o
   0   0   4     7421.17     7253.40    112.79 o
   1   0   4     5942.64     5898.37     91.59 o
   2   0   4      243.63      251.79      7.99 o
   3   0   4      989.00      978.81     21.35 o
   4   0   4       84.82       79.33      8.33 o
   5   0   4      826.08      835.83     25.74 o
   6   0   4        0.23        8.75     11.13 o
   7   0   4        3.51       11.64     12.79 o
   8   0   4        0.01      -11.17     14.87 o
  -8   1   4        1.30       23.22     16.07 o
  -7   1   4        7.90       20.08     13.64 o
  -6   1   4       34.78       26.91     13.39 o
  -5   1   4        4.90        1.76      6.07 o
  -4   1   4      100.01       93.14      6.11 o
  -3   1   4     3089.64     3219.63     42.86 o
  -2   1   4      101.00      115.25      4.68 o
  -1   1   4    10810.05    10486.93    125.78 o
   0   1   4        8.05        7.81      2.66 o
   1   1   4     2215.64     2100.28     24.80 o
   2   1   4       45.97       54.52      5.39 o
   3   1   4      902.89      998.54     17.96 o
   4   1   4       48.66       55.44      4.75 o
   5   1   4       13.52       11.36      6.28 o
   6   1   4       96.51       87.70      9.87 o
   7   1   4        1.61       14.67      9.07 o
   8   1   4        0.35        4.46     10.54 o
  -8   2   4        3.02        2.02     15.39 o
  -7   2   4        3.05        0.02     13.55 o
  -6   2   4        9.50        0.32      9.51 o
  -5   2   4      111.80      133.08     11.22 o
  -4   2   4        0.54       -3.50      4.02 o
  -3   2   4      529.93      552.52     12.04 o
  -2   2   4      163.47      174.45      6.29 o
  -1   2   4      119.08      112.07      4.64 o
   0   2   4      777.02      738.23     11.93 o
   1   2   4     8323.30     8107.23     93.16 o
   2   2   4     1417.90     1365.84     22.24 o
   3   2   4       19.16       14.42      3.80 o
   4   2   4      307.30      311.69      9.82 o
   5   2   4       75.51       82.30      6.90 o
   6   2   4       13.49       15.15      7.77 o
   7   2   4        0.37        4.85      8.69 o
   8   2   4        1.64        3.26     10.28 o
  -8   3   4        0.58       -9.27     15.80 o
  -7   3   4        0.11        2.47     12.96 o
  -6   3   4        7.62        8.82      9.39 o
  -5   3   4        0.24        2.48      6.18 o
  -4   3   4        1.87        0.47      4.43 o
  -3   3   4      596.47      659.03     13.21 o
  -2   3   4      423.55      408.26     10.38 o
  -1   3   4       50.11       51.82      4.05 o
   0   3   4       29.29       29.17      3.91 o
   1   3   4     9276.91     9163.08    100.74 o
   2   3   4      251.86      265.83      7.98 o
   3   3   4      129.54      127.04      5.88 o
   4   3   4        2.78       -2.47      4.77 o
   5   3   4       37.38       22.18      6.58 o
   6   3   4       36.27       49.72     10.10 o
   7   3   4       21.94       34.45      8.80 o
   8   3   4        0.49        4.52     12.05 o
  -8   4   4        6.33       22.06     15.91 o
  -7   4   4       12.72       13.13     14.21 o
  -6   4   4       48.68       50.89     10.97 o
  -5   4   4        4.80        5.68      6.11 o
  -4   4   4       14.46       11.73      5.10 o
  -3   4   4      339.21      358.41     12.44 o
  -2   4   4       76.89       71.89      6.56 o
  -1   4   4     7309.82     7245.99     80.93 o
   0   4   4    12179.84    12116.20    146.31 o
   1   4   4     4078.96     4019.47     47.75 o
   2   4   4      563.46      579.28     13.78 o
   3   4   4       24.54       26.96      8.43 o
   4   4   4        0.47       -2.83      6.41 o
   5   4   4       45.85       49.13     12.04 o
   6   4   4        0.60      -11.34     11.34 o
   7   4   4        0.19        1.81      9.33 o
   8   4   4        0.28        0.43     12.75 o
  -7   5   4        0.35        2.10     13.03 o
  -6   5   4       13.71        8.23      9.42 o
  -5   5   4        2.72       10.95      6.49 o
  -4   5   4      108.19      118.61      8.43 o
  -3   5   4      670.94      690.74     13.90 o
  -2   5   4      105.93      114.03      5.86 o
  -1   5   4      300.99      286.69      7.27 o
   0   5   4       80.27       75.70      5.14 o
   1   5   4       84.23       75.17      4.42 o
   2   5   4      410.89      407.33     11.25 o
   3   5   4      127.85      146.65      9.94 o
   4   5   4       24.77       33.15     10.63 o
   5   5   4      150.21      162.79     25.20 o
   6   5   4        0.02        5.48     16.26 o
   7   5   4        4.12       14.70     14.06 o
  -7   6   4        0.14        5.70     13.44 o
  -6   6   4        9.88       11.25      9.28 o
  -5   6   4       81.17       92.07     12.26 o
  -4   6   4       67.24       83.66     10.86 o
  -3   6   4      192.33      192.30      7.72 o
  -2   6   4      286.56      270.81      8.90 o
  -1   6   4      568.57      604.83     11.70 o
   0   6   4      391.96      352.46     10.34 o
   1   6   4     1833.68     1845.38     29.65 o
   2   6   4      551.35      547.81     13.85 o
   3   6   4       85.72       91.57      8.10 o
   4   6   4       12.42       28.36      8.06 o
   5   6   4       42.08       19.02     11.99 o
   6   6   4        0.18        0.68     12.51 o
   7   6   4        0.45       -5.85     14.22 o
  -7   7   4        0.27       -0.55     13.58 o
  -6   7   4       10.52       -1.48      8.94 o
  -5   7   4        0.23        3.06      7.32 o
  -4   7   4        8.89        4.60      6.47 o
  -3   7   4      243.11      240.28      8.77 o
  -2   7   4      251.70      251.27     10.36 o
  -1   7   4       97.53      103.02      6.23 o
   0   7   4       97.78       93.87      7.58 o
   1   7   4      565.78      596.95     14.46 o
   2   7   4       17.88        8.87      4.40 o
   3   7   4       14.83       11.99      6.28 o
   4   7   4        0.15        3.32      8.27 o
   5   7   4        0.09        5.15     11.19 o
   6   7   4        3.79       10.72     12.98 o
   7   7   4        0.37       -1.42     14.73 o
  -7   8   4        4.71       13.01     12.99 o
  -6   8   4        0.45       11.88      9.58 o
  -5   8   4        3.98        5.74      9.69 o
  -4   8   4      197.51      197.63     12.80 o
  -3   8   4       35.33       27.87      7.23 o
  -2   8   4       15.72       19.23      6.67 o
  -1   8   4       73.94       61.95      5.29 o
   0   8   4      804.41      778.39     19.94 o
   1   8   4      605.84      625.69     17.78 o
   2   8   4      164.14      177.65      9.49 o
   3   8   4       21.69       24.00      6.15 o
   4   8   4       37.86       25.13      9.74 o
   5   8   4        5.36       -7.48     11.12 o
   6   8   4        1.88       14.16     13.53 o
   7   8   4        7.59        2.70     15.88 o
  -7   9   4        4.88       14.60     13.70 o
  -6   9   4        0.08       -5.25      9.19 o
  -5   9   4        0.76        6.43      8.56 o
  -4   9   4       49.43       58.66      8.13 o
  -3   9   4       24.56       14.13      6.07 o
  -2   9   4      188.61      186.36     13.87 o
  -1   9   4       23.93       21.41      4.72 o
   0   9   4       34.18       46.00      6.52 o
   1   9   4       18.37        8.60      5.14 o
   2   9   4      192.45      195.82      8.99 o
   3   9   4        0.00       -6.00      6.00 o
   4   9   4      249.27      257.34     18.94 o
   5   9   4        9.41       -3.69     12.17 o
   6   9   4        0.00       20.55     14.78 o
   7   9   4        1.39       37.59     17.62 o
  -7  10   4        0.10       20.84     26.44 o
  -6  10   4       33.26       39.78     10.63 o
  -5  10   4       46.35       28.68      9.22 o
  -4  10   4       14.78       19.28      8.82 o
  -3  10   4        0.03        3.32      5.62 o
  -2  10   4        9.82        0.04      5.71 o
  -1  10   4      168.29      192.32      8.82 o
   0  10   4        4.48        3.72      5.46 o
   1  10   4      233.51      238.61     11.20 o
   2  10   4       70.72       74.95      7.28 o
   3  10   4      127.50      129.25      9.89 o
   4  10   4        4.60        9.93      7.90 o
   5  10   4       30.68       -5.96     11.97 o
   6  10   4        0.18       -7.22     15.47 o
   7  10   4        0.21       -3.93     16.78 o
  -7  11   4        3.83      -19.65     19.65 o
  -6  11   4        4.36      -12.71     12.71 o
  -5  11   4        2.17        6.75      9.21 o
  -4  11   4       30.88       26.75      9.64 o
  -3  11   4      127.36      141.52     11.16 o
  -2  11   4       32.20       39.88      7.86 o
  -1  11   4        0.59       -2.79      5.30 o
   0  11   4       38.20       32.57      9.22 o
   1  11   4        4.12       -2.50      5.11 o
   2  11   4        0.00        2.59      5.87 o
   3  11   4       20.05       15.12      9.03 o
   4  11   4        5.98       -7.67      7.67 o
   5  11   4       20.08       32.98     16.37 o
   6  11   4        0.00      -15.67     24.30 o
   7  11   4        0.00       -8.16     31.25 o
  -6  12   4        1.16       -8.28     12.84 o
  -5  12   4       49.58       41.80     15.82 o
  -4  12   4       87.36       90.16     12.09 o
  -3  12   4      689.78      675.96     27.13 o
  -2  12   4        0.32       -0.61      8.01 o
  -1  12   4       17.92       21.48      6.10 o
   0  12   4       89.90       89.98      9.15 o
   1  12   4       25.11       25.81      6.68 o
   2  12   4       25.55       25.04      7.26 o
   3  12   4       88.06       76.59     11.29 o
   4  12   4       20.49        9.86      9.33 o
   5  12   4       24.10       34.89     18.03 o
   6  12   4        0.11       -3.51     17.79 o
  -6  13   4        0.00      -13.21     13.21 o
  -5  13   4       15.51       19.92     13.25 o
  -4  13   4       27.03       26.00     11.84 o
  -3  13   4       27.58       36.33     12.22 o
  -2  13   4      225.38      216.71     15.00 o
  -1  13   4       61.79       67.35     11.45 o
   0  13   4      108.89      108.88     10.23 o
   1  13   4        1.52       -0.01      5.98 o
   2  13   4        0.02       -1.85      7.60 o
   3  13   4        0.29       -6.99      9.24 o
   4  13   4       43.91       64.55     20.05 o
   5  13   4       27.07       17.31     15.44 o
   6  13   4        3.85       47.04     20.95 o
  -6  14   4        0.24        6.20     18.38 o
  -5  14   4       25.17        8.31     15.49 o
  -4  14   4        0.82       -5.70     17.89 o
  -3  14   4      257.54      262.89     25.05 o
  -2  14   4      171.25      193.68     51.28 o
  -1  14   4       10.18       18.87     14.09 o
   0  14   4       11.84       -6.31     12.09 o
   1  14   4        6.17       20.59      9.63 o
   2  14   4      271.72      291.22     14.95 o
   3  14   4      112.49      122.65     12.07 o
   4  14   4       14.89        9.79      8.97 o
   5  14   4        3.49       13.73     11.23 o
   6  14   4        8.87       20.53     14.15 o
  -6  15   4        1.32       -7.21     15.75 o
  -5  15   4        4.45       -5.52     15.37 o
  -4  15   4       28.98       29.33     17.67 o
  -3  15   4        2.81       24.04     16.34 o
  -2  15   4        1.50        1.31     33.27 o
  -1  15   4        0.67       13.54     12.34 o
   0  15   4      168.48      177.36     20.86 o
   1  15   4        3.98       14.82     15.03 o
   2  15   4        5.62       29.03     15.45 o
   3  15   4       10.99       22.06     15.77 o
   4  15   4        7.09       26.00     15.67 o
   5  15   4       10.67       13.68     14.36 o
   6  15   4       14.57       98.64     50.12 o
  -5  16   4        1.97       13.12     16.42 o
  -4  16   4        4.71        4.60     25.11 o
  -3  16   4        3.53       15.94     23.21 o
  -2  16   4       15.05       34.94     20.02 o
  -1  16   4       39.59       18.13     16.63 o
   0  16   4       24.92       17.43     13.96 o
   1  16   4        3.07       17.68     17.04 o
   2  16   4        8.74       -9.28     14.16 o
   3  16   4        1.01        8.07     20.03 o
   4  16   4        9.56        9.40     15.40 o
   5  16   4        9.26       30.79     16.68 o
  -5  17   4        5.31       12.54     18.52 o
  -4  17   4        8.74       -7.68     17.70 o
  -3  17   4        0.43        4.11     17.53 o
  -2  17   4        0.28       10.33     17.19 o
  -1  17   4        6.71        3.36     17.38 o
   0  17   4       47.38       23.93     17.13 o
   1  17   4        2.76        0.79     16.15 o
   2  17   4       19.34      -11.74     16.84 o
   3  17   4        1.72       16.52     21.50 o
   4  17   4        0.76       23.90     26.94 o
   5  17   4        2.21        5.47     32.12 o
  -5  18   4        1.46        9.47     17.92 o
  -4  18   4        6.98       -6.58     18.91 o
  -3  18   4        0.41       10.21     30.28 o
  -2  18   4       57.88       31.05     19.20 o
  -1  18   4        0.24      -14.09     20.37 o
   0  18   4        5.98       -1.04     40.56 o
   1  18   4       16.22       23.51     18.96 o
   2  18   4       11.05       18.96     20.07 o
   3  18   4        1.59      -16.90     16.90 o
   4  18   4        0.23       -0.76     19.96 o
  -4  19   4        0.01       18.88     20.72 o
  -3  19   4        4.60      -13.24     19.45 o
  -2  19   4        0.00      -10.88     21.53 o
  -1  19   4        5.34        2.03     22.72 o
   0  19   4        5.92      -16.06     37.42 o
   1  19   4        0.63        2.54     31.96 o
   2  19   4        0.01       -7.52     22.13 o
   3  19   4        0.94        7.88     20.56 o
   4  19   4        5.75       26.98     22.25 o
  -3  20   4        4.71       -0.72     28.69 o
  -2  20   4        2.88       13.20     24.69 o
  -1  20   4        7.10       -5.21     23.67 o
   0  20   4        1.54      -16.10     23.08 o
   1  20   4        1.82       33.45     27.27 o
   2  20   4        6.22        1.66     25.61 o
   3  20   4        0.42       24.66     23.41 o
  -3  21   4        0.40       11.15     34.13 o
  -2  21   4       13.83       -0.18     27.07 o
  -1  21   4        1.40       -8.26     56.62 o
   0  21   4        0.67      -23.60     23.60 o
   1  21   4        1.09        8.63     27.04 o
   2  21   4        0.48        7.28     25.05 o
   3  21   4        3.47      -21.99     26.31 o
  -2  22   4        0.43       10.13     28.56 o
  -1  22   4        8.85       -0.98     28.31 o
   0  22   4        1.09       -0.81     26.15 o
   1  22   4        1.48       10.14     28.86 o
   2  22   4        0.17       17.67     29.23 o
  -8   1   5        5.77       19.30     16.57 o
  -7   1   5        5.16       -6.48     13.69 o
  -6   1   5        8.00        0.80     11.80 o
  -5   1   5       58.43       58.11      9.12 o
  -4   1   5       22.44       21.63      5.03 o
  -3   1   5      175.32      172.49      7.87 o
  -2   1   5     1115.12     1100.06     17.95 o
  -1   1   5      158.00      159.32      6.39 o
   0   1   5     1968.42     1805.21     22.43 o
   1   1   5     5074.42     4939.80     60.90 o
   2   1   5     1220.50     1250.95     18.15 o
   3   1   5        0.02       -0.27      3.43 o
   4   1   5      188.69      175.73      9.08 o
   5   1   5       70.38       72.78      7.53 o
   6   1   5      290.43      271.59     13.66 o
   7   1   5       13.37       14.72      9.39 o
   8   1   5        0.46        2.26     10.60 o
  -8   2   5        5.43       14.13     16.25 o
  -7   2   5        4.98      -10.76     13.00 o
  -6   2   5       21.57        5.02      9.76 o
  -5   2   5        3.29       -6.05      7.28 o
  -4   2   5       56.54       61.08      6.26 o
  -3   2   5       41.85       64.21      5.60 o
  -2   2   5      664.33      613.14     11.53 o
  -1   2   5     1431.65     1357.39     18.24 o
   0   2   5    24062.88    25228.38    284.89 o
   1   2   5      528.62      506.48      8.75 o
   2   2   5     2175.77     2140.21     28.95 o
   3   2   5       13.43        5.89      3.68 o
   4   2   5        1.66       -4.41      4.41 o
   5   2   5        6.48        2.82      5.37 o
   6   2   5       11.11       10.82      7.71 o
   7   2   5        5.23       -8.51      8.51 o
   8   2   5        3.95       17.14     12.69 o
  -8   3   5        1.08       28.86     18.90 o
  -7   3   5        0.11        5.07     13.67 o
  -6   3   5       48.23       35.22     14.29 o
  -5   3   5        3.85        6.55     10.31 o
  -4   3   5      122.53      112.69      8.96 o
  -3   3   5      119.05      139.17      6.76 o
  -2   3   5       66.00       64.52      5.42 o
  -1   3   5     2162.16     2022.41     26.83 o
   0   3   5      316.61      299.86      7.41 o
   1   3   5      435.75      406.49      9.73 o
   2   3   5      334.42      337.53     11.65 o
   3   3   5      147.04      161.65      6.94 o
   4   3   5       39.32       38.97      5.31 o
   5   3   5       73.02       74.99      8.31 o
   6   3   5      160.21      165.20     12.21 o
   7   3   5        0.00       -3.57      8.26 o
   8   3   5        0.25       -4.41     12.83 o
  -7   4   5        0.05        3.67     13.77 o
  -6   4   5       27.95       37.47     10.75 o
  -5   4   5       55.34       48.53      9.62 o
  -4   4   5       92.43       95.94      9.12 o
  -3   4   5      167.51      169.84      7.25 o
  -2   4   5      726.05      676.54     15.76 o
  -1   4   5      684.65      693.68     18.17 o
   0   4   5     1687.16     1627.24     23.72 o
   1   4   5      257.27      247.04      6.63 o
   2   4   5       93.77       87.20      7.48 o
   3   4   5      253.36      253.30      8.68 o
   4   4   5       28.56       24.96      4.90 o
   5   4   5       21.75       32.28     12.35 o
   6   4   5        2.96       20.66     12.56 o
   7   4   5        3.17       17.76      9.72 o
  -7   5   5        5.67       19.32     13.76 o
  -6   5   5       27.51       25.16     10.70 o
  -5   5   5        4.99        2.58      9.62 o
  -4   5   5        5.40       13.36      4.95 o
  -3   5   5      424.26      456.78     11.55 o
  -2   5   5      138.15      151.29      7.42 o
  -1   5   5       34.62       37.77      4.52 o
   0   5   5     2279.75     2219.91     32.91 o
   1   5   5       10.13       15.54      5.06 o
   2   5   5     1827.23     1765.13     30.98 o
   3   5   5       49.94       40.14      5.90 o
   4   5   5        8.81        8.39      9.35 o
   5   5   5       11.25       -3.17      9.71 o
   6   5   5        0.48       -0.53     11.55 o
   7   5   5        9.24       12.61     15.35 o
  -7   6   5        0.17        2.34     13.56 o
  -6   6   5       32.95       37.84     11.39 o
  -5   6   5       54.64       63.41      9.97 o
  -4   6   5        2.17        0.88      6.23 o
  -3   6   5        0.05       -2.72      4.56 o
  -2   6   5        6.32       -0.93      4.90 o
  -1   6   5       84.51       99.90      5.59 o
   0   6   5      104.97       98.59      6.74 o
   1   6   5     3541.94     3523.32     59.71 o
   2   6   5     1274.36     1341.07     25.83 o
   3   6   5        0.16        0.80      4.57 o
   4   6   5        8.08        3.48      7.97 o
   5   6   5        0.04       -1.85     10.66 o
   6   6   5        4.84      -12.07     12.07 o
   7   6   5        0.17       -6.17     13.83 o
  -7   7   5        6.44        4.17     13.19 o
  -6   7   5        2.04       12.38      9.70 o
  -5   7   5        4.07       -2.87     10.49 o
  -4   7   5      123.71      103.73      8.39 o
  -3   7   5       39.07       25.58      8.86 o
  -2   7   5        2.09        1.75      5.85 o
  -1   7   5      761.95      848.18     17.47 o
   0   7   5     2065.15     2123.29     34.72 o
   1   7   5     3699.29     3581.13     61.30 o
   2   7   5        5.60        8.68      5.26 o
   3   7   5      138.88      136.67      8.43 o
   4   7   5       53.56       56.08     10.69 o
   5   7   5       80.17       60.34     13.70 o
   6   7   5        2.28        0.09     12.70 o
   7   7   5        0.56       12.20     15.91 o
  -7   8   5       18.02       11.66     14.37 o
  -6   8   5        0.81        3.49     10.13 o
  -5   8   5       70.34      105.36     12.12 o
  -4   8   5       68.75       56.16      8.46 o
  -3   8   5        0.26       -5.15      5.15 o
  -2   8   5       28.90       35.65      6.69 o
  -1   8   5      291.75      309.95     10.53 o
   0   8   5     1048.68     1086.93     23.94 o
   1   8   5      529.24      544.99     20.40 o
   2   8   5      692.10      694.70     16.31 o
   3   8   5       25.77       18.64      7.32 o
   4   8   5        9.21       -2.65      8.84 o
   5   8   5       87.56       94.38     16.22 o
   6   8   5        1.08       -3.24     12.88 o
   7   8   5        5.87       -0.32     16.31 o
  -7   9   5        1.23       19.85     13.80 o
  -6   9   5        0.58        1.77      9.52 o
  -5   9   5        0.19       -0.75      9.41 o
  -4   9   5       57.69       54.40      9.29 o
  -3   9   5      172.30      180.52      8.99 o
  -2   9   5      303.80      276.52     11.10 o
  -1   9   5      640.64      684.98     16.33 o
   0   9   5        0.82       -6.08      6.08 o
   1   9   5      278.73      280.55     10.31 o
   2   9   5       10.67        2.00      5.34 o
   3   9   5       18.18       20.88      6.84 o
   4   9   5        0.68        2.22      5.90 o
   5   9   5        2.82       -5.80     11.78 o
   6   9   5       35.98       35.28     15.85 o
   7   9   5        5.11       20.37     19.72 o
  -7  10   5        2.58        6.63     14.10 o
  -6  10   5        9.80       -6.76     14.39 o
  -5  10   5        3.38        0.12      8.90 o
  -4  10   5      133.76      140.81     12.57 o
  -3  10   5      199.94      204.45      9.91 o
  -2  10   5       28.17       25.81     10.23 o
  -1  10   5        3.87        0.62      5.82 o
   0  10   5        1.00       -2.33      5.50 o
   1  10   5       97.80      104.60      7.33 o
   2  10   5        3.32       -5.59      5.59 o
   3  10   5      106.49      108.17      9.49 o
   4  10   5       38.36       25.74      9.29 o
   5  10   5        6.80       10.04     14.39 o
   6  10   5        1.24       26.42     17.64 o
   7  10   5        0.12       -2.99     17.42 o
  -7  11   5        0.02        5.21     14.13 o
  -6  11   5        5.34       11.97     16.53 o
  -5  11   5        0.86        8.66     11.31 o
  -4  11   5        0.91       -2.94      9.68 o
  -3  11   5       56.05       52.03     13.92 o
  -2  11   5       29.64       22.33      7.87 o
  -1  11   5      169.11      176.70     10.99 o
   0  11   5        1.49        3.47      6.02 o
   1  11   5      156.24      154.94     11.29 o
   2  11   5       16.87       21.51      6.66 o
   3  11   5       39.54       22.28      9.22 o
   4  11   5        3.28       -0.50      8.86 o
   5  11   5       19.76       18.73     15.43 o
   6  11   5       34.20       14.41     18.91 o
   7  11   5        2.56        2.12     29.70 o
  -6  12   5       11.00        9.11     13.20 o
  -5  12   5       28.89       16.44     13.15 o
  -4  12   5        4.18       -9.70      9.70 o
  -3  12   5        9.53        4.45     10.04 o
  -2  12   5      161.50      153.55     12.04 o
  -1  12   5      290.11      280.89     13.68 o
   0  12   5        0.98        6.13      6.81 o
   1  12   5        8.15        3.85      8.48 o
   2  12   5        1.13       -6.43      6.43 o
   3  12   5      132.33      148.78     21.15 o
   4  12   5        3.66       -2.07      9.50 o
   5  12   5       16.08       11.42     16.05 o
   6  12   5        0.03        7.25     17.78 o
  -6  13   5        0.71        2.71     14.29 o
  -5  13   5        7.22       27.44     13.35 o
  -4  13   5        2.36       19.25     12.99 o
  -3  13   5      113.10      120.83     19.52 o
  -2  13   5      119.61      116.46     14.12 o
  -1  13   5      157.92      170.56     14.58 o
   0  13   5        0.40        1.68      8.30 o
   1  13   5       17.17       29.50      9.28 o
   2  13   5       27.43       13.75      8.77 o
   3  13   5       98.17      108.19     12.85 o
   4  13   5      128.79      128.98     19.61 o
   5  13   5       18.89       28.01     10.24 o
   6  13   5        0.64      -18.73     18.73 o
  -6  14   5        0.19       -5.88     14.33 o
  -5  14   5        9.64        7.42     13.51 o
  -4  14   5        8.13       27.42     16.27 o
  -3  14   5        6.06      -14.75     14.75 o
  -2  14   5       60.08       85.11     18.41 o
  -1  14   5       25.60       13.83     13.19 o
   0  14   5       32.03       42.98     13.48 o
   1  14   5       20.03       29.36     12.83 o
   2  14   5       33.86       50.77     12.68 o
   3  14   5        2.10       -1.97     10.14 o
   4  14   5        3.30        7.06     10.92 o
   5  14   5        0.09       -4.05     10.32 o
   6  14   5        2.75        6.23     16.45 o
  -6  15   5        0.18      -13.90     23.04 o
  -5  15   5       11.45       29.13     16.95 o
  -4  15   5       18.13        6.01     16.91 o
  -3  15   5      124.36      125.30     29.76 o
  -2  15   5        1.63       -2.93     15.77 o
  -1  15   5        1.28        5.34     12.95 o
   0  15   5       59.07       69.02     15.30 o
   1  15   5      182.61      245.92     24.95 o
   2  15   5       31.99       36.63     17.05 o
   3  15   5       16.86       26.36     16.34 o
   4  15   5        0.58       -4.18     13.99 o
   5  15   5        1.12       -2.24     13.40 o
   6  15   5       10.77       21.75     46.35 o
  -5  16   5        0.14        0.31     15.96 o
  -4  16   5       25.53       19.85     17.28 o
  -3  16   5        4.95       22.35     17.32 o
  -2  16   5        2.85       12.35     17.41 o
  -1  16   5       20.26       31.00     17.17 o
   0  16   5        0.05       -7.43     12.73 o
   1  16   5        0.17       -0.78     16.48 o
   2  16   5        0.62        5.33     17.06 o
   3  16   5        1.29       -5.13     16.49 o
   4  16   5        1.34       -9.73     15.14 o
   5  16   5        0.49       28.48     17.02 o
  -5  17   5        0.05       -9.68     25.87 o
  -4  17   5       16.10       19.39     26.08 o
  -3  17   5       13.02       15.11     18.68 o
  -2  17   5      101.54       83.57     43.18 o
  -1  17   5        6.40        8.34     17.45 o
   0  17   5        4.39       -3.14     17.54 o
   1  17   5       99.82       84.90     21.33 o
   2  17   5        1.32        9.01     17.95 o
   3  17   5       36.30       31.60     19.24 o
   4  17   5        0.53        3.15     27.90 o
   5  17   5       11.98        3.89     19.77 o
  -4  18   5        0.20       14.85     20.60 o
  -3  18   5       16.10       23.93     20.75 o
  -2  18   5        0.19        6.14     18.03 o
  -1  18   5       17.92       19.85     21.63 o
   0  18   5       12.49       -6.27     21.19 o
   1  18   5       18.83       30.72     19.29 o
   2  18   5        0.03       10.03     18.38 o
   3  18   5        5.67        1.51     18.76 o
   4  18   5        0.48       -9.50     21.76 o
  -4  19   5        3.47        5.84     21.60 o
  -3  19   5        0.01       -3.06     20.45 o
  -2  19   5       38.50       23.52     25.43 o
  -1  19   5       79.22       62.18     25.72 o
   0  19   5       31.96       29.67     23.21 o
   1  19   5        1.46      -18.50     21.77 o
   2  19   5       28.68        9.19     20.35 o
   3  19   5        2.72       31.53     20.57 o
   4  19   5        7.08        5.79     22.47 o
  -3  20   5        0.03        4.22     24.60 o
  -2  20   5        0.10      -22.52     22.52 o
  -1  20   5       50.20       37.49     26.15 o
   0  20   5       18.46       27.33     25.40 o
   1  20   5        0.33        0.32     33.57 o
   2  20   5        9.42      -20.12     22.82 o
   3  20   5        0.29      -20.26     20.26 o
  -3  21   5        1.53      -16.43     24.86 o
  -2  21   5        0.21       15.32     27.75 o
  -1  21   5       13.42        5.01     30.80 o
   0  21   5        8.32      -25.24     25.24 o
   1  21   5        6.73        0.61     27.74 o
   2  21   5        0.67       10.20     41.78 o
   3  21   5        2.86      -19.88     26.62 o
  -1  22   5        0.44       -5.93     29.33 o
   0  22   5        0.74       20.87     27.93 o
   1  22   5        0.07      -10.48     27.74 o
  -8   0   6       14.07       43.82     25.13 o
  -7   0   6       10.07      -13.15     19.09 o
  -6   0   6        0.04      -13.37     16.15 o
  -5   0   6      220.25      255.00     28.72 o
  -4   0   6      212.59      227.94     14.56 o
  -3   0   6        0.18       -6.05      6.05 o
  -2   0   6     2702.21     2738.19     60.74 o
  -1   0   6     1328.45     1322.70     25.84 o
   0   0   6      838.56      830.67     17.97 o
   1   0   6      170.72      172.38      8.44 o
   2   0   6      609.35      574.92     17.50 o
   3   0   6       11.39        1.43      7.42 o
   4   0   6      531.09      521.99     17.27 o
   5   0   6       76.64       98.28     13.10 o
   6   0   6       81.52       83.35     14.65 o
   7   0   6        6.78        2.74     13.02 o
   8   0   6        0.69       27.06     19.09 o
  -8   1   6        0.16        7.71     16.47 o
  -7   1   6        0.09        2.24     13.97 o
  -6   1   6       65.06       44.29     13.87 o
  -5   1   6       42.51       48.83      9.32 o
  -4   1   6      431.02      426.31     11.69 o
  -3   1   6       73.54       86.39      7.41 o
  -2   1   6     1547.22     1566.50     23.13 o
  -1   1   6     2829.63     2832.61     37.65 o
   0   1   6      189.36      171.48      5.49 o
   1   1   6      485.60      496.54     10.08 o
   2   1   6     2046.53     2053.00     28.23 o
   3   1   6      634.49      692.15     12.52 o
   4   1   6      291.83      307.06      9.12 o
   5   1   6       12.19       -2.11      5.92 o
   6   1   6       26.53       21.03     11.35 o
   7   1   6       12.53       28.67      9.92 o
   8   1   6        2.85        3.43     16.35 o
  -8   2   6        1.01      -14.83     15.70 o
  -7   2   6        4.42        3.53     13.77 o
  -6   2   6       10.87       17.39     12.68 o
  -5   2   6       67.03       69.77      9.74 o
  -4   2   6       73.72       74.48      6.75 o
  -3   2   6        0.16        2.74      3.94 o
  -2   2   6     1872.71     1892.75     27.07 o
  -1   2   6        0.66        0.88      3.21 o
   0   2   6       26.75       25.75      3.78 o
   1   2   6       86.03       76.29      4.72 o
   2   2   6      592.28      620.34     11.54 o
   3   2   6      228.50      254.15      9.41 o
   4   2   6        0.54        0.36      4.10 o
   5   2   6       33.08       29.09      7.18 o
   6   2   6       18.79       10.98      7.74 o
   7   2   6        0.12       -8.53      8.53 o
  -7   3   6        7.63       -4.51     13.97 o
  -6   3   6        5.68      -10.66     10.66 o
  -5   3   6        0.15        9.76      8.63 o
  -4   3   6        1.29        0.41      4.91 o
  -3   3   6      209.41      214.82      8.38 o
  -2   3   6     1063.83     1082.63     18.86 o
  -1   3   6      336.45      360.21      8.55 o
   0   3   6     4860.03     4821.08     60.95 o
   1   3   6     1410.84     1381.43     24.46 o
   2   3   6       78.91       78.41      5.47 o
   3   3   6       59.48       66.15      7.19 o
   4   3   6        7.00        7.98      4.85 o
   5   3   6        0.02        2.91      6.74 o
   6   3   6       35.59       32.34      8.04 o
   7   3   6        7.94        0.66      8.44 o
  -7   4   6        0.69        0.39     17.79 o
  -6   4   6        7.00        5.19     12.80 o
  -5   4   6        0.86        4.68      8.44 o
  -4   4   6        0.00        3.85      5.22 o
  -3   4   6      871.08      906.37     17.54 o
  -2   4   6      349.90      381.91     11.11 o
  -1   4   6      135.54      142.35      6.41 o
   0   4   6      272.08      236.45      7.60 o
   1   4   6      472.18      468.78     12.25 o
   2   4   6       61.40       58.25      5.66 o
   3   4   6       32.58       47.57      5.48 o
   4   4   6       36.66       39.01      5.52 o
   5   4   6        0.50       -2.86      6.11 o
   6   4   6       25.83       21.51     12.44 o
   7   4   6        0.34       -4.59      9.25 o
  -7   5   6        3.11       10.29     14.04 o
  -6   5   6        5.65        4.39     12.90 o
  -5   5   6       53.36       46.21     11.63 o
  -4   5   6        6.48       13.48      5.65 o
  -3   5   6        1.80       -3.66      4.63 o
  -2   5   6     2945.11     3031.08     46.02 o
  -1   5   6     2121.48     2136.49     30.14 o
   0   5   6      146.85      144.95      6.22 o
   1   5   6        2.94        0.80      4.65 o
   2   5   6      665.92      736.74     16.51 o
   3   5   6        1.94        5.70      5.48 o
   4   5   6       23.96       36.53      5.33 o
   5   5   6       83.12       56.79     19.17 o
   6   5   6        3.26       -8.98     12.18 o
   7   5   6        3.41        0.87     14.57 o
  -7   6   6        9.14        4.40     14.11 o
  -6   6   6       29.63       -3.76     19.38 o
  -5   6   6       46.75       44.70     10.10 o
  -4   6   6        0.31       -2.33      5.81 o
  -3   6   6        1.50       -1.80      4.74 o
  -2   6   6       41.45       46.13      7.98 o
  -1   6   6      396.08      463.34     11.68 o
   0   6   6     1189.57     1233.82     22.97 o
   1   6   6      693.77      703.21     15.41 o
   2   6   6     2309.59     2284.62     36.23 o
   3   6   6       63.13       64.69      6.63 o
   4   6   6        7.44        7.40      4.72 o
   5   6   6       46.28       46.44     14.56 o
   6   6   6        0.35       14.38     12.84 o
   7   6   6        2.64        9.39     14.96 o
  -7   7   6       10.09       19.39     14.61 o
  -6   7   6        0.86        9.01     12.26 o
  -5   7   6       24.35       23.98      9.42 o
  -4   7   6       12.42        0.90      5.91 o
  -3   7   6       61.78       67.58     13.88 o
  -2   7   6       48.74       56.14      5.99 o
  -1   7   6      779.03      778.12     16.27 o
   0   7   6      133.77      131.08      7.89 o
   1   7   6      146.29      131.16      7.45 o
   2   7   6      448.72      443.06     12.63 o
   3   7   6        1.38        3.90      5.45 o
   4   7   6        1.75        0.72      6.43 o
   5   7   6       22.12        8.34     12.23 o
   6   7   6        3.32        7.95     13.52 o
   7   7   6        0.28      -13.62     13.62 o
  -7   8   6        2.15       16.11     14.79 o
  -6   8   6        5.34       -0.60     12.30 o
  -5   8   6        3.35       -8.76      8.76 o
  -4   8   6        0.10       -3.02      7.61 o
  -3   8   6      103.53      100.68      8.50 o
  -2   8   6       89.81      104.53      9.31 o
  -1   8   6      400.62      424.04     11.99 o
   0   8   6     1135.71     1234.96     25.52 o
   1   8   6       44.38       59.32      5.94 o
   2   8   6        9.97       11.85      5.32 o
   3   8   6      108.39      127.08      9.20 o
   4   8   6        0.28        6.07      7.09 o
   5   8   6       44.70       47.53     14.29 o
   6   8   6        0.01      -13.49     13.49 o
   7   8   6        6.82        8.53     16.23 o
  -7   9   6        0.11       17.44     16.91 o
  -6   9   6        1.54        9.48     18.03 o
  -5   9   6        0.11        6.27      9.01 o
  -4   9   6        0.44       -4.70      8.10 o
  -3   9   6      136.98      152.68      8.92 o
  -2   9   6       25.05       17.47      5.98 o
  -1   9   6      204.29      222.89      9.94 o
   0   9   6        0.02        4.86      7.58 o
   1   9   6       17.06       28.10      7.18 o
   2   9   6        7.43        4.88      9.77 o
   3   9   6        0.63        2.49      6.47 o
   4   9   6       60.74       60.05      8.07 o
   5   9   6        0.00       -1.12     28.89 o
   6   9   6        0.59       -1.92     13.76 o
   7   9   6        0.01      -15.94     15.94 o
  -7  10   6        0.31       -1.98     14.71 o
  -6  10   6       20.46       21.77     13.79 o
  -5  10   6        4.46       15.66     10.70 o
  -4  10   6       87.97       58.81     12.15 o
  -3  10   6      238.01      250.58     18.40 o
  -2  10   6       74.82       75.94      8.48 o
  -1  10   6      206.79      224.01     10.51 o
   0  10   6      147.38      139.54     13.96 o
   1  10   6      212.52      239.21     12.94 o
   2  10   6        2.42        5.15      5.75 o
   3  10   6       57.85       53.73      9.23 o
   4  10   6        3.53        5.62      7.26 o
   5  10   6       10.58      -13.38     15.19 o
   6  10   6       23.34       35.21     18.56 o
   7  10   6        0.25        4.83     19.23 o
  -7  11   6        1.10      -14.85     14.85 o
  -6  11   6        0.02      -12.65     12.65 o
  -5  11   6        5.39       10.83     13.70 o
  -4  11   6        1.95        6.84      8.96 o
  -3  11   6       27.25       20.50      8.74 o
  -2  11   6       11.17        3.96      7.50 o
  -1  11   6       26.89       26.25      7.69 o
   0  11   6        3.80        4.83      6.76 o
   1  11   6       16.63        5.32      7.65 o
   2  11   6       23.70       31.91      7.53 o
   3  11   6      106.56      123.86     10.79 o
   4  11   6        0.49       -1.29      8.99 o
   5  11   6        0.02       10.38     15.83 o
   6  11   6        0.47       18.72     18.64 o
  -6  12   6        5.91        2.25     14.05 o
  -5  12   6       53.05       58.63     16.26 o
  -4  12   6       17.93       36.48     12.91 o
  -3  12   6        9.65       22.52      8.63 o
  -2  12   6      224.35      235.76     18.39 o
  -1  12   6       63.07       90.78     10.67 o
   0  12   6       52.36       52.85      8.58 o
   1  12   6       79.55       76.85     10.22 o
   2  12   6      103.40      105.64      9.58 o
   3  12   6        0.47       -8.65      8.65 o
   4  12   6       16.30        5.30      9.75 o
   5  12   6       37.59       42.47     17.16 o
   6  12   6        2.30       -4.43     18.13 o
  -6  13   6        0.09       -2.25     16.01 o
  -5  13   6        0.28       16.49     15.67 o
  -4  13   6       62.62       61.26     14.81 o
  -3  13   6       48.39       31.93     21.85 o
  -2  13   6        9.63        6.12     11.93 o
  -1  13   6        6.62       12.91     17.61 o
   0  13   6        9.27       19.12     12.99 o
   1  13   6       37.34       25.58      9.11 o
   2  13   6       29.23       28.30      9.86 o
   3  13   6      152.07      162.59     14.57 o
   4  13   6        0.05       -1.28      9.77 o
   5  13   6        3.33        2.19      9.81 o
   6  13   6        1.02        4.64     18.19 o
  -6  14   6        8.02       -0.79     17.17 o
  -5  14   6        1.19       12.38     25.84 o
  -4  14   6        9.05       18.99     16.75 o
  -3  14   6       34.50       52.08     17.44 o
  -2  14   6      153.01      196.65     23.51 o
  -1  14   6       73.44       60.18     15.87 o
   0  14   6       20.67       19.87     12.65 o
   1  14   6      225.30      179.64     22.10 o
   2  14   6       97.48       97.56     18.16 o
   3  14   6        0.00       -0.43     12.72 o
   4  14   6       15.15       12.65     12.76 o
   5  14   6       14.42        0.57     12.51 o
   6  14   6        1.66      -26.59     40.14 o
  -6  15   6        0.39       38.71     20.10 o
  -5  15   6        1.65       20.41     20.63 o
  -4  15   6        3.74      -16.05     16.05 o
  -3  15   6       64.85       77.26     20.73 o
  -2  15   6       21.11       39.83     17.87 o
  -1  15   6       85.11       45.72     18.11 o
   0  15   6       10.06        8.64     13.46 o
   1  15   6        6.02       10.45     15.38 o
   2  15   6        7.78       27.37     16.83 o
   3  15   6        1.31      -14.32     14.32 o
   4  15   6       25.14       12.61     16.14 o
   5  15   6        0.23        5.92     15.08 o
  -5  16   6        0.00      -19.65     19.65 o
  -4  16   6       15.87        6.93     17.51 o
  -3  16   6       16.82       12.07     17.37 o
  -2  16   6       16.14       25.87     18.09 o
  -1  16   6       10.25        0.77     15.89 o
   0  16   6       61.51       63.12     18.48 o
   1  16   6       80.74      117.30     20.81 o
   2  16   6       17.13       10.12     16.72 o
   3  16   6        9.35       22.57     17.08 o
   4  16   6        2.75       -3.39     17.09 o
   5  16   6        0.12        6.84     30.86 o
  -5  17   6        0.07       17.23     31.14 o
  -4  17   6        4.62      -10.04     18.40 o
  -3  17   6        5.35        4.84     18.42 o
  -2  17   6       10.22       24.22     20.20 o
  -1  17   6        4.81        3.59     17.44 o
   0  17   6       10.49       18.81     16.72 o
   1  17   6       17.23       16.20     18.04 o
   2  17   6        0.01      -15.94     20.77 o
   3  17   6        0.07        8.68     17.95 o
   4  17   6        0.22       -3.16     18.80 o
   5  17   6        2.24        8.77     17.66 o
  -4  18   6        0.04       -3.71     20.81 o
  -3  18   6        2.60        2.44     19.30 o
  -2  18   6        9.63       38.80     19.65 o
  -1  18   6       48.66       34.59     23.36 o
   0  18   6        3.88       -1.39     29.09 o
   1  18   6       29.86       49.82     19.95 o
   2  18   6        2.98       -6.59     18.92 o
   3  18   6        1.66      -18.11     18.11 o
   4  18   6        0.03       -0.29     19.53 o
  -4  19   6        0.16        8.08     21.01 o
  -3  19   6        2.70        9.33     21.18 o
  -2  19   6        0.21       17.61     24.27 o
  -1  19   6        1.66        7.81     23.07 o
   0  19   6       21.28       23.90     23.79 o
   1  19   6        7.23        3.60     36.24 o
   2  19   6        0.54       26.53     21.25 o
   3  19   6        1.29       18.02     21.36 o
   4  19   6        0.03       35.49     49.71 o
  -3  20   6        0.48       17.80     32.76 o
  -2  20   6        1.06      -24.02     24.02 o
  -1  20   6        2.85       -1.58     25.66 o
   0  20   6       23.07       19.59     33.08 o
   1  20   6        0.10       11.43     28.07 o
   2  20   6        0.00        5.55     26.47 o
   3  20   6        0.33        2.39     21.38 o
  -2  21   6        1.94      -13.98     27.35 o
  -1  21   6       23.40       28.55     46.44 o
   0  21   6        2.29       19.43     27.58 o
   1  21   6        5.52       10.85     28.28 o
   2  21   6        0.34      -11.22     26.46 o
  -1  22   6        0.52        1.16     29.42 o
   0  22   6       14.79       13.68     28.28 o
   1  22   6        4.17        6.77     29.48 o
  -7   1   7       23.49       14.63     25.34 o
  -6   1   7       21.93        1.97     15.47 o
  -5   1   7      132.89      132.16     11.84 o
  -4   1   7       94.17       99.45      9.47 o
  -3   1   7      960.61      969.23     18.35 o
  -2   1   7       37.95       37.27      4.66 o
  -1   1   7      553.60      536.60     10.86 o
   0   1   7      511.49      460.79      9.39 o
   1   1   7        0.03        1.34      4.39 o
   2   1   7     3367.61     3454.04     50.39 o
   3   1   7      192.49      185.55      7.11 o
   4   1   7        0.40        5.98      5.74 o
   5   1   7        8.81        0.03      6.94 o
   6   1   7       41.50       44.58      9.16 o
   7   1   7       50.11       39.58     11.94 o
  -7   2   7        9.77        8.37     15.11 o
  -6   2   7        5.65        3.26     19.71 o
  -5   2   7       19.03       25.77      9.79 o
  -4   2   7        0.52        6.02      5.38 o
  -3   2   7      115.71      113.50      6.56 o
  -2   2   7      527.49      576.66     12.97 o
  -1   2   7     5724.43     5846.16     77.40 o
   0   2   7      392.15      352.45      8.84 o
   1   2   7     1339.41     1287.46     22.16 o
   2   2   7      321.50      311.42      8.64 o
   3   2   7        7.29        9.87      3.76 o
   4   2   7      240.42      219.52      8.22 o
   5   2   7      247.93      213.77     13.12 o
   6   2   7        0.50       -4.84      8.12 o
   7   2   7        3.30       -8.72      8.82 o
  -7   3   7        0.01      -13.29     13.29 o
  -6   3   7       29.71       -6.39     12.32 o
  -5   3   7       53.59       48.77     10.60 o
  -4   3   7       79.37       87.12      8.65 o
  -3   3   7      170.64      182.46      8.28 o
  -2   3   7      557.40      549.63     12.75 o
  -1   3   7     1269.04     1205.31     19.73 o
   0   3   7      444.43      438.35     10.49 o
   1   3   7      223.81      232.42      8.88 o
   2   3   7      110.41      112.92      5.84 o
   3   3   7      904.59      978.93     17.74 o
   4   3   7        0.31       -0.14      4.20 o
   5   3   7        0.98        2.42      7.54 o
   6   3   7       43.98       35.58      8.61 o
   7   3   7        6.96        8.13      8.90 o
  -7   4   7        0.04        2.74     14.46 o
  -6   4   7       10.90       26.76     13.97 o
  -5   4   7       32.00       25.37      9.46 o
  -4   4   7        7.97        2.97      5.61 o
  -3   4   7       52.94       53.06      7.41 o
  -2   4   7       92.88       82.53      6.21 o
  -1   4   7       58.89       53.44      5.84 o
   0   4   7       15.99       15.08      4.55 o
   1   4   7      275.79      303.07      9.61 o
   2   4   7        1.94        0.75      4.52 o
   3   4   7      124.48      144.54      7.70 o
   4   4   7      144.57      150.34      8.20 o
   5   4   7       18.60       10.02      6.71 o
   6   4   7        3.59       14.78      7.09 o
   7   4   7        1.31       -9.74      9.74 o
  -7   5   7        1.51        0.47     13.96 o
  -6   5   7        2.18       15.05     12.89 o
  -5   5   7       72.12       82.53     13.11 o
  -4   5   7       22.06       10.78      6.13 o
  -3   5   7       67.21       76.61      9.31 o
  -2   5   7      532.76      539.44     13.71 o
  -1   5   7     2562.89     2614.44     40.85 o
   0   5   7      902.23      925.48     17.57 o
   1   5   7       15.74        9.27      4.87 o
   2   5   7      748.67      727.90     15.65 o
   3   5   7       32.06       21.54      6.69 o
   4   5   7      122.45      143.23      8.20 o
   5   5   7        0.01        4.09      6.12 o
   6   5   7        2.71       -0.70     11.83 o
   7   5   7       16.78       44.95     11.67 o
  -7   6   7       14.20       21.57     15.34 o
  -6   6   7       44.33       61.23     18.91 o
  -5   6   7        2.89       -8.45      8.45 o
  -4   6   7       30.86       28.18      6.34 o
  -3   6   7       20.59       10.70      4.99 o
  -2   6   7      244.82      243.48      9.62 o
  -1   6   7     2668.17     2743.66     39.92 o
   0   6   7      739.51      742.20     17.84 o
   1   6   7     1730.39     1721.68     30.82 o
   2   6   7      354.09      345.61     11.25 o
   3   6   7       25.79       21.41      6.39 o
   4   6   7        0.69       -1.32      5.20 o
   5   6   7       19.25       24.11     12.44 o
   6   6   7        3.47        5.46     13.64 o
   7   6   7        2.20       25.47     16.08 o
  -7   7   7        0.15       -2.62     17.18 o
  -6   7   7        5.81       -5.44     12.47 o
  -5   7   7      205.76      182.65     19.69 o
  -4   7   7       57.37       58.96      9.90 o
  -3   7   7      172.32      180.74      9.82 o
  -2   7   7      212.96      231.42      9.88 o
  -1   7   7      556.24      558.04     16.24 o
   0   7   7     1760.94     1737.80     32.54 o
   1   7   7     2179.74     2115.12     40.97 o
   2   7   7       44.88       46.19      6.24 o
   3   7   7       32.89       24.40      6.65 o
   4   7   7       16.20       15.02      6.71 o
   5   7   7        4.64        1.43     12.43 o
   6   7   7       21.23       47.97     15.29 o
   7   7   7        0.02       -3.02     16.23 o
  -7   8   7        3.95       13.49     14.93 o
  -6   8   7       28.40       20.18     13.26 o
  -5   8   7      101.16       93.94     13.04 o
  -4   8   7       20.92       19.07      8.99 o
  -3   8   7       47.80       50.57     10.10 o
  -2   8   7      152.10      151.04      8.52 o
  -1   8   7      239.31      234.18     10.77 o
   0   8   7      184.96      189.68     10.26 o
   1   8   7      147.72      154.48     10.33 o
   2   8   7       51.22       40.43      6.41 o
   3   8   7        3.26        3.74      7.12 o
   4   8   7        0.15        1.81      6.77 o
   5   8   7       10.26       20.52     14.58 o
   6   8   7        3.51        9.09     15.41 o
   7   8   7        0.83       11.95     16.65 o
  -7   9   7        1.00      -14.13     14.13 o
  -6   9   7        9.42       11.24     13.55 o
  -5   9   7       69.32       65.80     12.71 o
  -4   9   7       27.72       20.28      9.74 o
  -3   9   7      509.77      519.82     17.86 o
  -2   9   7      243.73      260.44     12.06 o
  -1   9   7      912.23      900.65     20.46 o
   0   9   7       28.14       29.52      7.02 o
   1   9   7      852.64      874.86     23.15 o
   2   9   7       32.16       33.74      6.52 o
   3   9   7       46.49       50.43      9.13 o
   4   9   7       80.05       84.89      9.89 o
   5   9   7        1.47        7.18     13.74 o
   6   9   7        1.60       17.31     18.37 o
   7   9   7        0.32      -18.62     18.62 o
  -7  10   7        0.06       14.75     15.03 o
  -6  10   7        0.19       -5.52     12.72 o
  -5  10   7       11.92       14.55     13.43 o
  -4  10   7       24.00       30.69     10.15 o
  -3  10   7       17.17       10.43      6.99 o
  -2  10   7       72.62       82.68      8.17 o
  -1  10   7        0.53       -5.98      5.98 o
   0  10   7      149.32      149.46     13.09 o
   1  10   7      629.54      605.39     28.26 o
   2  10   7      360.20      340.27     15.32 o
   3  10   7       56.28       38.69      8.84 o
   4  10   7        5.03       -4.57     11.02 o
   5  10   7        2.62        6.58     15.28 o
   6  10   7        0.56      -12.94     16.32 o
   7  10   7        0.84        3.73     20.37 o
  -6  11   7        3.34       19.70     20.33 o
  -5  11   7        2.56        5.32     14.20 o
  -4  11   7        9.94       16.43     19.65 o
  -3  11   7       49.62       48.77      9.42 o
  -2  11   7      352.84      354.58     16.82 o
  -1  11   7       59.14       74.57      8.77 o
   0  11   7       12.95       11.64      7.53 o
   1  11   7       16.28       10.71      7.82 o
   2  11   7      482.45      473.79     16.20 o
   3  11   7        5.23        6.01      9.01 o
   4  11   7       42.88       40.17     12.30 o
   5  11   7       13.33       -3.43     15.70 o
   6  11   7        1.42       20.10     18.05 o
  -6  12   7        7.74        1.44     14.28 o
  -5  12   7        6.76       -5.86     14.36 o
  -4  12   7       42.52       23.47     12.59 o
  -3  12   7        0.83       -8.78     10.40 o
  -2  12   7       11.69       -0.63      9.45 o
  -1  12   7        0.77        2.76      9.32 o
   0  12   7        0.21        3.56      7.22 o
   1  12   7      114.38      113.35     11.32 o
   2  12   7      195.91      199.11     13.34 o
   3  12   7       75.16       60.08     11.27 o
   4  12   7        0.30        4.88     13.52 o
   5  12   7        2.23       11.14     16.52 o
   6  12   7        1.49        4.14     18.91 o
  -6  13   7        1.25       26.67     15.19 o
  -5  13   7        0.55      -14.62     14.62 o
  -4  13   7        0.95        2.51     12.21 o
  -3  13   7       23.45       24.29     16.41 o
  -2  13   7        1.73       -1.91     14.20 o
  -1  13   7       37.51       51.69     13.72 o
   0  13   7       45.62       70.19     13.84 o
   1  13   7        1.20       -5.78      9.28 o
   2  13   7      172.42      168.37     23.76 o
   3  13   7       36.18       39.77     11.08 o
   4  13   7        0.01        3.22     10.41 o
   5  13   7        1.63       -9.16     10.45 o
   6  13   7        0.20      -24.57     24.57 o
  -6  14   7        0.01        7.15     17.29 o
  -5  14   7        2.37      -24.65     40.34 o
  -4  14   7        5.37      -11.80     15.96 o
  -3  14   7        3.31        1.54     16.17 o
  -2  14   7       15.84        0.47     15.03 o
  -1  14   7        8.06       24.46     13.43 o
   0  14   7       23.48        9.36     15.02 o
   1  14   7        0.02        2.81     17.62 o
   2  14   7        0.75        2.24     15.65 o
   3  14   7        2.95      -12.29     16.94 o
   4  14   7       14.78        9.35     13.33 o
   5  14   7        6.69       -6.73     14.66 o
   6  14   7        0.07        1.32     43.01 o
  -5  15   7        1.54       -3.53     19.36 o
  -4  15   7        3.52      -16.67     16.67 o
  -3  15   7       63.05       88.98     21.18 o
  -2  15   7        0.00       12.04     16.43 o
  -1  15   7        0.77        9.52     13.14 o
   0  15   7       42.80       26.28     14.16 o
   1  15   7       31.30        7.83     16.71 o
   2  15   7       16.89       27.35     18.09 o
   3  15   7        0.03        8.92     16.14 o
   4  15   7        3.57       20.48     40.33 o
   5  15   7        8.99       30.61     37.24 o
  -5  16   7        0.66      -20.28     54.25 o
  -4  16   7       19.67        1.74     18.75 o
  -3  16   7       10.18       33.69     19.20 o
  -2  16   7       10.25       16.98     17.35 o
  -1  16   7       22.71       28.63     19.10 o
   0  16   7       79.05      102.68     20.46 o
   1  16   7       27.21       29.64     18.32 o
   2  16   7       72.02       69.40     22.32 o
   3  16   7       44.59       13.10     17.56 o
   4  16   7        0.58        8.79     59.02 o
   5  16   7        0.14      -14.36     20.10 o
  -5  17   7        2.37      -21.41     21.41 o
  -4  17   7        1.74      -16.46     26.37 o
  -3  17   7        8.25       25.54     20.54 o
  -2  17   7       62.41       78.05     21.55 o
  -1  17   7      115.75       76.18     28.68 o
   0  17   7       43.54       51.41     37.64 o
   1  17   7        2.24       20.23     17.46 o
   2  17   7        0.00       -0.75     17.16 o
   3  17   7        8.45       47.57     20.29 o
   4  17   7        0.20       19.37     21.17 o
   5  17   7        6.87        4.68     17.89 o
  -4  18   7       10.03        1.56     21.54 o
  -3  18   7        5.73      -18.21     34.39 o
  -2  18   7       14.67       41.69     21.18 o
  -1  18   7       11.72        7.71     22.76 o
   0  18   7       65.62       30.33     25.33 o
   1  18   7        0.40       -2.67     27.71 o
   2  18   7        1.08       -6.74     18.46 o
   3  18   7        0.04      -18.76     18.76 o
   4  18   7        1.29       18.76     37.03 o
  -4  19   7        2.27        6.41     22.18 o
  -3  19   7       21.27       31.63     22.63 o
  -2  19   7       19.09       62.18     28.23 o
  -1  19   7       39.58       -7.55     23.08 o
   0  19   7        6.42        2.80     23.76 o
   1  19   7       10.18       28.69     25.56 o
   2  19   7        4.24       16.26     21.32 o
   3  19   7        0.66       24.54     22.18 o
   4  19   7        0.79       -4.13     31.26 o
  -3  20   7       11.97       35.16     26.81 o
  -2  20   7        5.75        4.06     26.77 o
  -1  20   7       13.29       35.92     27.31 o
   0  20   7        0.12       -4.79     29.44 o
   1  20   7        0.02       24.60     26.76 o
   2  20   7        4.36       22.25     26.41 o
   3  20   7        0.54       16.51     23.43 o
  -2  21   7        3.89        1.14     27.66 o
  -1  21   7        1.90        0.84     27.39 o
   0  21   7       13.03       30.77     28.05 o
   1  21   7        1.92       34.72     29.63 o
   2  21   7        2.35      -12.07     27.73 o
  -1  22   7        3.99       17.96     31.12 o
   0  22   7        0.68       -1.66     29.26 o
   1  22   7        6.07       -6.50     29.00 o
  -7   0   8        0.16       -4.80     19.94 o
  -6   0   8        6.68       21.88     18.25 o
  -5   0   8       20.37        4.46     16.03 o
  -4   0   8        1.31       -6.75      6.75 o
  -3   0   8      881.48      922.87     26.27 o
  -2   0   8       79.14       97.69      8.45 o
  -1   0   8        0.75       10.74      7.00 o
   0   0   8      993.48      959.11     23.18 o
   1   0   8      891.87      891.46     29.57 o
   2   0   8     1772.98     1812.60     41.63 o
   3   0   8      545.93      547.58     16.85 o
   4   0   8       94.02       85.77      8.43 o
   5   0   8        0.02       -0.27      9.99 o
   6   0   8        1.36       13.46     12.03 o
   7   0   8        0.19       24.31     13.86 o
  -7   1   8        1.39        4.75     14.68 o
  -6   1   8        0.05       14.46     13.23 o
  -5   1   8       99.96       97.31     12.68 o
  -4   1   8        9.94        7.69      5.79 o
  -3   1   8       87.42       93.05      6.88 o
  -2   1   8      172.50      172.69      7.49 o
  -1   1   8      172.02      187.92      7.19 o
   0   1   8       14.54       24.33      4.81 o
   1   1   8       24.31       18.26      5.17 o
   2   1   8       56.20       67.44      6.56 o
   3   1   8        3.22        5.37      4.08 o
   4   1   8        2.81       -0.50      4.88 o
   5   1   8      122.05      115.30     10.04 o
   6   1   8        0.53        2.72      7.99 o
   7   1   8        7.31       15.16      9.92 o
  -7   2   8        0.55       10.31     14.79 o
  -6   2   8        0.41      -12.76     12.76 o
  -5   2   8       46.19       47.55     10.72 o
  -4   2   8        1.50        0.65      5.20 o
  -3   2   8        1.89        3.24      4.61 o
  -2   2   8      532.08      510.66     14.29 o
  -1   2   8      186.41      199.34      8.20 o
   0   2   8      121.45      116.08      6.91 o
   1   2   8       36.26       40.02      5.36 o
   2   2   8        3.61       -3.18      4.13 o
   3   2   8       63.01       61.29      7.04 o
   4   2   8       31.60       31.39      5.39 o
   5   2   8       95.17       95.15      9.38 o
   6   2   8       20.86       40.80      9.07 o
   7   2   8        8.97       15.04      9.84 o
  -7   3   8        1.31        3.56     14.48 o
  -6   3   8       13.25        0.87     12.81 o
  -5   3   8        0.45       -8.74      8.74 o
  -4   3   8      148.66      159.85     11.41 o
  -3   3   8       33.53       33.34      5.61 o
  -2   3   8      437.69      478.73     11.91 o
  -1   3   8      605.61      641.27     15.02 o
   0   3   8     2056.47     2149.01     34.33 o
   1   3   8       39.15       33.39      5.91 o
   2   3   8     1681.62     1742.69     27.18 o
   3   3   8      170.08      198.06     11.62 o
   4   3   8       20.93       30.28      6.79 o
   5   3   8        4.31        7.09      7.11 o
   6   3   8        5.18        7.52      8.23 o
   7   3   8        2.38        2.49     10.05 o
  -7   4   8        0.81       16.14     15.24 o
  -6   4   8        3.48       12.48     13.10 o
  -5   4   8      134.19      147.36     16.69 o
  -4   4   8        2.17       -5.44      6.08 o
  -3   4   8        0.84        8.05      5.35 o
  -2   4   8        7.83       15.45      4.93 o
  -1   4   8     1715.55     1792.71     32.77 o
   0   4   8      221.38      233.23      9.08 o
   1   4   8     2206.68     2165.39     34.96 o
   2   4   8       15.17        3.61      4.28 o
   3   4   8      127.84      145.71      9.94 o
   4   4   8      183.19      202.74      9.07 o
   5   4   8        5.59        5.14      6.85 o
   6   4   8       43.31       43.80      8.53 o
   7   4   8       15.51       26.78     11.70 o
  -7   5   8       13.78       14.45     14.98 o
  -6   5   8        0.00       -8.88     12.37 o
  -5   5   8        7.67       -4.17     10.22 o
  -4   5   8      223.98      225.54     11.48 o
  -3   5   8        0.69       -3.54      5.32 o
  -2   5   8       20.04       18.56      5.01 o
  -1   5   8     3416.43     3418.77     51.91 o
   0   5   8       83.57       85.50      7.75 o
   1   5   8      259.92      242.97     12.24 o
   2   5   8      209.74      216.37      8.98 o
   3   5   8       22.56       20.66      9.85 o
   4   5   8       49.43       53.74      7.48 o
   5   5   8        3.39       12.41      8.94 o
   6   5   8       11.78       17.90     10.94 o
   7   5   8        4.71        5.26     10.22 o
  -7   6   8       38.87       51.42     19.92 o
  -6   6   8        0.25       13.53     13.21 o
  -5   6   8       61.50       72.15     13.31 o
  -4   6   8        0.83       -7.91      7.91 o
  -3   6   8       63.22       51.59      8.34 o
  -2   6   8      736.92      697.75     16.57 o
  -1   6   8      706.92      735.54     17.08 o
   0   6   8        0.93       -2.74      3.96 o
   1   6   8       14.14       11.15      7.37 o
   2   6   8        0.00        4.52      6.23 o
   3   6   8       38.50       37.94      7.31 o
   4   6   8      134.15      123.68     15.00 o
   5   6   8       41.58       26.32     10.88 o
   6   6   8       22.42       45.41     15.40 o
   7   6   8        4.95        8.63     15.71 o
  -7   7   8        0.05       15.83     15.43 o
  -6   7   8        4.13        4.63     13.27 o
  -5   7   8        0.37       10.72     10.99 o
  -4   7   8       30.19       38.64     10.60 o
  -3   7   8       60.90       54.67      6.60 o
  -2   7   8      407.89      410.64     12.83 o
  -1   7   8      233.07      231.15      8.64 o
   0   7   8       16.13       27.17      6.69 o
   1   7   8      673.02      646.67     20.95 o
   2   7   8      406.18      397.53     12.78 o
   3   7   8       34.51       26.72      7.07 o
   4   7   8       39.97       40.65      7.67 o
   5   7   8       15.86       -0.83     13.62 o
   6   7   8        5.23       -9.31     13.72 o
   7   7   8        1.94      -10.39     16.02 o
  -7   8   8        0.42        8.48     18.69 o
  -6   8   8        7.26       26.76     14.21 o
  -5   8   8        3.59        3.50     13.72 o
  -4   8   8      157.90      179.60     14.54 o
  -3   8   8       41.93       45.97      9.13 o
  -2   8   8       40.15       41.82      6.62 o
  -1   8   8       75.30       78.51      7.57 o
   0   8   8        3.63        9.32      6.18 o
   1   8   8        1.48       -7.40      7.40 o
   2   8   8      130.90      136.94      8.69 o
   3   8   8       13.15       12.50      7.10 o
   4   8   8        6.99        4.41      6.92 o
   5   8   8        0.63       -7.79     28.22 o
   6   8   8       19.77       16.58     16.83 o
   7   8   8        0.88        0.24     18.88 o
  -7   9   8        9.31       26.72     16.12 o
  -6   9   8        2.51      -12.60     12.60 o
  -5   9   8        0.23       11.34     13.61 o
  -4   9   8        6.13        2.55      9.33 o
  -3   9   8      110.79       94.01     10.29 o
  -2   9   8       83.13       76.07      7.65 o
  -1   9   8       51.61       57.32      8.96 o
   0   9   8       65.94       69.59      8.44 o
   1   9   8       13.77       20.92      7.60 o
   2   9   8        0.94        5.55      6.26 o
   3   9   8       85.27       81.96      9.32 o
   4   9   8        0.01       -8.31      8.31 o
   5   9   8        1.40       15.97     21.82 o
   6   9   8        2.93       19.55     22.22 o
   7   9   8        0.05        7.47     19.04 o
  -7  10   8        0.87       -9.55     15.64 o
  -6  10   8        0.92      -13.17     13.17 o
  -5  10   8        9.51      -13.15     13.15 o
  -4  10   8      198.74      241.52     19.30 o
  -3  10   8        4.43       13.86      7.92 o
  -2  10   8      354.53      343.83     12.75 o
  -1  10   8       39.86       33.59      7.58 o
   0  10   8        2.49        5.86      7.16 o
   1  10   8      226.54      237.90     13.41 o
   2  10   8      162.47      156.85      9.83 o
   3  10   8        2.85        0.03      8.01 o
   4  10   8        8.86       -9.26      9.26 o
   5  10   8       14.76       24.18     16.50 o
   6  10   8        6.11       18.14     22.11 o
  -6  11   8        0.39      -13.24     13.24 o
  -5  11   8        8.89        6.51     16.63 o
  -4  11   8       18.83       13.51     11.43 o
  -3  11   8       29.58       37.08     10.28 o
  -2  11   8       38.22       27.56     11.79 o
  -1  11   8       69.25       55.21      8.78 o
   0  11   8       31.29       32.92      8.44 o
   1  11   8       79.47       96.09     10.86 o
   2  11   8        0.15        3.66      6.58 o
   3  11   8       46.54       35.61     10.10 o
   4  11   8       34.45       27.29     10.29 o
   5  11   8        8.66        8.35     17.56 o
   6  11   8        1.99       17.04     18.37 o
  -6  12   8        9.54       -2.50     18.22 o
  -5  12   8       11.18       33.20     16.04 o
  -4  12   8       20.52       -3.41     12.24 o
  -3  12   8      114.58      130.73     16.46 o
  -2  12   8       16.49        6.22     11.32 o
  -1  12   8       23.71       29.04     12.44 o
   0  12   8       59.21       36.66     10.28 o
   1  12   8        0.02       -2.65      9.40 o
   2  12   8      567.55      518.54     25.18 o
   3  12   8        5.66       14.28      9.90 o
   4  12   8        5.00       -2.84     10.09 o
   5  12   8        0.06        3.33     10.20 o
   6  12   8        1.37       15.42     31.65 o
  -6  13   8        0.49       22.20     18.89 o
  -5  13   8        2.37       28.40     25.92 o
  -4  13   8        2.73      -10.79     12.34 o
  -3  13   8       29.30       14.60     13.91 o
  -2  13   8        2.86      -12.69     13.99 o
  -1  13   8        8.88       24.84     12.60 o
   0  13   8      150.94      123.38     16.97 o
   1  13   8        0.07        0.39     10.16 o
   2  13   8       51.24       69.95     14.62 o
   3  13   8        1.97        8.47     12.47 o
   4  13   8       23.66       30.53     13.59 o
   5  13   8       16.16        7.61     19.80 o
   6  13   8        0.01        6.48     27.30 o
  -6  14   8       19.22       28.09     18.75 o
  -5  14   8        3.77       15.15     20.66 o
  -4  14   8        0.25       25.26     17.99 o
  -3  14   8        1.63       10.02     17.79 o
  -2  14   8        1.26       -3.40     15.89 o
  -1  14   8       69.24       92.99     16.15 o
   0  14   8      183.44      183.00     21.33 o
   1  14   8        0.54        0.84     14.70 o
   2  14   8      201.77      200.22     23.56 o
   3  14   8       27.58       26.77     16.28 o
   4  14   8       59.70       62.72     21.71 o
   5  14   8        2.49       -5.88     14.41 o
   6  14   8        2.54       -4.76     39.41 o
  -5  15   8        1.83       11.35     21.33 o
  -4  15   8        1.72       -7.79     18.31 o
  -3  15   8        0.02       17.23     18.01 o
  -2  15   8        7.20        8.43     17.34 o
  -1  15   8       82.48      124.55     21.54 o
   0  15   8        8.42        9.23     14.01 o
   1  15   8       78.87       98.30     20.18 o
   2  15   8        5.57       -4.57     15.71 o
   3  15   8       39.43       36.57     17.88 o
   4  15   8        0.14      -16.41     16.41 o
   5  15   8        0.06       -0.36     14.27 o
  -5  16   8        8.03        4.89     22.89 o
  -4  16   8        2.00      -16.53     19.02 o
  -3  16   8       20.96        9.32     18.40 o
  -2  16   8        4.48       18.12     19.01 o
  -1  16   8        0.00      -15.68     15.68 o
   0  16   8        3.09       17.43     17.37 o
   1  16   8       13.91       14.66     17.93 o
   2  16   8       37.67       21.43     18.37 o
   3  16   8       29.57       24.97     21.09 o
   4  16   8        0.00      -18.16     18.16 o
   5  16   8        7.27       29.16     18.47 o
  -5  17   8        3.41       -6.46     63.03 o
  -4  17   8        0.65        1.68     20.44 o
  -3  17   8       13.91      -19.32     20.40 o
  -2  17   8        6.51       -2.92     17.14 o
  -1  17   8        6.30       40.29     24.31 o
   0  17   8       23.52       34.63     24.51 o
   1  17   8       19.58       32.17     20.16 o
   2  17   8        3.58       11.35     46.62 o
   3  17   8        0.02       27.56     19.72 o
   4  17   8        1.54      -19.17     19.17 o
  -4  18   8        8.94       25.06     22.52 o
  -3  18   8        0.01        6.35     20.90 o
  -2  18   8        0.79       24.37     24.45 o
  -1  18   8       25.94       49.02     27.62 o
   0  18   8        8.43       30.58     24.17 o
   1  18   8        8.56        7.60     20.26 o
   2  18   8        0.03      -17.08     17.08 o
   3  18   8        8.42       -8.14     18.92 o
   4  18   8        0.43        4.93     22.25 o
  -4  19   8        3.67       -3.34     22.69 o
  -3  19   8        0.58      -24.01     24.01 o
  -2  19   8        0.64      -21.24     24.13 o
  -1  19   8        6.24        5.22     28.11 o
   0  19   8       37.46       56.15     37.10 o
   1  19   8        0.93       -5.37     25.05 o
   2  19   8       13.75       30.51     22.13 o
   3  19   8        0.76       19.06     20.86 o
  -3  20   8       12.30       70.65     30.08 o
  -2  20   8       18.49       13.63     26.20 o
  -1  20   8        2.29       -3.60     25.43 o
   0  20   8        5.99       15.03     43.54 o
   1  20   8       12.05       57.10     29.18 o
   2  20   8        2.27      -21.67     25.38 o
   3  20   8        9.88        3.81     23.81 o
  -2  21   8        1.30       -8.14     27.54 o
  -1  21   8       16.03       40.12     30.29 o
   0  21   8        0.31      -26.84     31.37 o
   1  21   8        5.13      -16.43     71.84 o
   2  21   8        0.01      -26.23     26.23 o
   0  22   8        0.94       19.69     29.79 o
  -7   1   9        1.49       32.82     16.08 o
  -6   1   9       35.78       39.29     20.09 o
  -5   1   9       21.44       23.80     12.06 o
  -4   1   9        0.47        2.10      5.84 o
  -3   1   9      115.97      150.37      8.50 o
  -2   1   9       19.60       30.15      5.12 o
  -1   1   9      167.84      181.59      7.79 o
   0   1   9      779.37      757.04     16.63 o
   1   1   9      247.42      256.43      9.39 o
   2   1   9       37.95       43.70      5.72 o
   3   1   9      631.23      675.32     20.92 o
   4   1   9       30.27       34.84      5.95 o
   5   1   9       16.69       16.52      8.14 o
   6   1   9        0.79       -8.16      8.16 o
   7   1   9       20.05       28.79     10.23 o
  -7   2   9        1.73       13.20     15.11 o
  -6   2   9        0.03      -12.05     12.89 o
  -5   2   9        7.74        7.32     11.46 o
  -4   2   9      112.44      110.83      8.97 o
  -3   2   9       29.67       30.99      6.02 o
  -2   2   9       76.76       79.17      6.31 o
  -1   2   9       57.97       50.20      5.62 o
   0   2   9      182.14      170.18      8.84 o
   1   2   9       81.81       72.75      7.09 o
   2   2   9      294.40      284.53     10.53 o
   3   2   9       15.99        9.04      4.80 o
   4   2   9       69.69       54.57      6.38 o
   5   2   9        4.42       17.78      7.94 o
   6   2   9        0.08       -0.35      8.40 o
   7   2   9       10.78       12.28      9.84 o
  -7   3   9        1.90       15.26     15.27 o
  -6   3   9        5.79        3.19     13.11 o
  -5   3   9       13.23        3.67     14.26 o
  -4   3   9      128.49      113.38      8.99 o
  -3   3   9      295.68      318.62     11.65 o
  -2   3   9      521.36      536.16     14.02 o
  -1   3   9     1447.42     1413.34     25.65 o
   0   3   9       12.77        8.20      5.10 o
   1   3   9       57.27       55.93      8.13 o
   2   3   9        5.62       13.11      4.93 o
   3   3   9      255.55      250.75     10.77 o
   4   3   9        0.42        0.70      5.07 o
   5   3   9        0.17       -7.07      7.07 o
   6   3   9        2.38       -2.04      8.07 o
   7   3   9        0.20       10.42     13.05 o
  -7   4   9        3.10        6.51     14.96 o
  -6   4   9        2.04        0.93     13.08 o
  -5   4   9       20.05       21.30     13.97 o
  -4   4   9       34.33       11.01      6.97 o
  -3   4   9       95.09      119.79      7.95 o
  -2   4   9      277.26      281.74      9.88 o
  -1   4   9      669.80      677.81     18.41 o
   0   4   9     1293.94     1340.49     24.64 o
   1   4   9        0.11       -3.51      5.02 o
   2   4   9       36.94       46.06      6.64 o
   3   4   9      353.58      400.90     10.84 o
   4   4   9       47.46       39.09      6.54 o
   5   4   9        0.76       18.50      7.51 o
   6   4   9        5.27       -3.12      8.52 o
   7   4   9        0.37       -5.43     10.88 o
  -7   5   9       13.69       -0.75     15.15 o
  -6   5   9        0.30        4.32     12.71 o
  -5   5   9      142.26      103.64     17.95 o
  -4   5   9      253.90      239.69     13.22 o
  -3   5   9        9.39        5.17      5.83 o
  -2   5   9       65.07       72.64      6.98 o
  -1   5   9      463.04      450.10     15.35 o
   0   5   9     1239.73     1317.43     29.96 o
   1   5   9        0.00        3.92      5.40 o
   2   5   9      372.79      384.14     12.41 o
   3   5   9       68.73       65.35      7.69 o
   4   5   9       35.27       21.00      6.28 o
   5   5   9      119.95      115.44      9.97 o
   6   5   9        1.94        1.75      7.57 o
   7   5   9       10.05        8.01     17.53 o
  -7   6   9        1.25        0.94     15.56 o
  -6   6   9        3.91        9.05     13.49 o
  -5   6   9        1.04      -13.23     13.23 o
  -4   6   9      289.33      313.36     16.86 o
  -3   6   9        7.35        6.69      5.52 o
  -2   6   9       38.64       36.41      5.90 o
  -1   6   9       62.70       92.41      7.95 o
   0   6   9      645.62      636.37     14.10 o
   1   6   9      215.55      204.17     10.00 o
   2   6   9      353.39      321.43     12.97 o
   3   6   9       61.38       73.28      8.36 o
   4   6   9        2.81        1.60      7.25 o
   5   6   9        1.89       -2.23      7.34 o
   6   6   9        1.67       14.51     10.39 o
   7   6   9        3.10        2.25     10.93 o
  -7   7   9       14.49       22.79     16.21 o
  -6   7   9        4.05       20.66     13.74 o
  -5   7   9       34.42        0.50     13.90 o
  -4   7   9       63.56       61.72     10.72 o
  -3   7   9        1.79        6.67      6.04 o
  -2   7   9      317.33      277.20     14.89 o
  -1   7   9       20.83       20.81      5.57 o
   0   7   9      555.51      572.48     15.50 o
   1   7   9      371.22      425.03     13.33 o
   2   7   9       64.18       69.05      8.75 o
   3   7   9        0.77        4.58      6.75 o
   4   7   9      131.00      127.82     10.28 o
   5   7   9       30.87       28.84     10.71 o
   6   7   9        0.05       12.06     17.00 o
   7   7   9        9.12       24.70     19.66 o
  -7   8   9        0.13       16.50     16.52 o
  -6   8   9        1.17      -12.91     12.91 o
  -5   8   9       58.54       63.60     16.34 o
  -4   8   9        8.14        9.51     10.60 o
  -3   8   9      479.11      508.09     19.77 o
  -2   8   9        0.21       -3.82      5.53 o
  -1   8   9        5.66        4.60      4.82 o
   0   8   9       33.78       24.34      9.50 o
   1   8   9       16.07       20.50      7.80 o
   2   8   9      147.34      155.35     10.68 o
   3   8   9       31.32       46.89     17.68 o
   4   8   9        0.31       -3.30      9.02 o
   5   8   9        1.25       -3.18      9.37 o
   6   8   9        8.10        4.50     17.43 o
   7   8   9        0.07       -1.52     18.86 o
  -7   9   9        0.34       -0.45     15.67 o
  -6   9   9        0.56       15.01     14.46 o
  -5   9   9        2.02       -2.85     14.01 o
  -4   9   9      502.65      559.34     26.32 o
  -3   9   9       67.43       73.99      9.20 o
  -2   9   9        9.08       19.83      6.36 o
  -1   9   9      183.07      183.67     12.31 o
   0   9   9        7.59        9.34     11.08 o
   1   9   9      427.61      459.90     17.36 o
   2   9   9      629.71      658.57     20.38 o
   3   9   9        0.37        2.71      8.13 o
   4   9   9        1.32       13.83      9.57 o
   5   9   9        1.38       19.90     10.29 o
   6   9   9        6.96        3.18     16.47 o
   7   9   9        1.07       -8.48     18.64 o
  -6  10   9       10.98        5.74     20.78 o
  -5  10   9       30.32       24.80     16.06 o
  -4  10   9        9.75        4.76     11.78 o
  -3  10   9        9.19       21.66      9.74 o
  -2  10   9      136.40      138.60     10.84 o
  -1  10   9       67.23       68.77     12.25 o
   0  10   9       68.80       52.67     10.37 o
   1  10   9        1.99       -2.66      7.66 o
   2  10   9      624.57      612.73     20.41 o
   3  10   9      124.20      116.09     12.69 o
   4  10   9        9.77        9.09     10.06 o
   5  10   9        0.07       16.07     10.02 o
   6  10   9        0.02       11.90     18.55 o
  -6  11   9        1.92       -7.34     17.20 o
  -5  11   9        3.71       22.25     18.36 o
  -4  11   9        2.44       -5.62     13.73 o
  -3  11   9        1.28       11.87     14.52 o
  -2  11   9        0.01       -7.99      7.99 o
  -1  11   9        0.88       -1.32      7.90 o
   0  11   9      171.90      172.27     16.82 o
   1  11   9       11.58        5.41      8.47 o
   2  11   9        1.78       -0.92     10.93 o
   3  11   9       32.79       18.23      9.80 o
   4  11   9        1.92       -5.87     10.56 o
   5  11   9        0.03        3.51     10.52 o
   6  11   9        0.00       28.75     20.10 o
  -6  12   9        0.25       -0.47     15.85 o
  -5  12   9        3.65      -14.65     14.65 o
  -4  12   9       12.54       17.20     13.61 o
  -3  12   9       15.65        0.22     11.72 o
  -2  12   9        0.91       -6.40      9.68 o
  -1  12   9       88.34      110.01     15.87 o
   0  12   9      221.55      212.59     16.04 o
   1  12   9       40.43       35.33     11.23 o
   2  12   9       22.75       11.03     15.52 o
   3  12   9      104.03       92.84     12.43 o
   4  12   9        3.43        5.71     11.04 o
   5  12   9        1.19       17.64     11.47 o
   6  12   9        1.44      -11.02     31.08 o
  -6  13   9        3.34        1.89     28.14 o
  -5  13   9        0.28       -2.82     20.41 o
  -4  13   9        0.05       -3.92     21.03 o
  -3  13   9       45.72       21.07     16.66 o
  -2  13   9      190.78      131.19     17.52 o
  -1  13   9      112.89      123.74     16.81 o
   0  13   9       45.61       45.14     15.90 o
   1  13   9        6.04      -10.96     16.04 o
   2  13   9        0.04        0.87     12.34 o
   3  13   9      193.84      223.41     29.06 o
   4  13   9        0.06        9.83     13.68 o
   5  13   9        3.05        7.72     13.68 o
   6  13   9        4.27      -26.09     26.09 o
  -5  14   9        0.04       13.04     22.23 o
  -4  14   9        1.34        5.60     25.10 o
  -3  14   9       80.33       57.59     24.11 o
  -2  14   9        2.78       17.51     16.95 o
  -1  14   9        9.67        7.07     12.97 o
   0  14   9       63.26       49.81     15.10 o
   1  14   9       44.15       67.01     17.82 o
   2  14   9       79.60       81.30     20.50 o
   3  14   9        6.91       -9.83     15.15 o
   4  14   9        0.74       -8.18     17.07 o
   5  14   9        2.68       11.05     15.74 o
  -5  15   9        0.00      -20.66     20.66 o
  -4  15   9        1.09       15.70     18.99 o
  -3  15   9        0.46      -16.52     16.52 o
  -2  15   9       19.03        9.35     17.60 o
  -1  15   9       57.59       52.03     26.28 o
   0  15   9       15.43        1.80     15.99 o
   1  15   9       48.37       81.00     25.21 o
   2  15   9        2.45       -5.08     16.01 o
   3  15   9       11.51       19.67     18.09 o
   4  15   9        0.58       11.79     19.82 o
   5  15   9        0.02       11.53     23.05 o
  -5  16   9        0.89       -1.76     25.20 o
  -4  16   9        4.75      -14.88     19.39 o
  -3  16   9        7.86       11.13     18.44 o
  -2  16   9        0.67       11.97     26.47 o
  -1  16   9        9.12       26.25     19.10 o
   0  16   9       97.33      103.50     22.51 o
   1  16   9       40.00       18.62     18.20 o
   2  16   9        0.37       20.22     18.72 o
   3  16   9        3.15        2.26     18.47 o
   4  16   9        3.59      -26.10     40.84 o
   5  16   9        0.21       15.07     17.82 o
  -4  17   9        1.59       18.51     21.77 o
  -3  17   9        3.46       13.83     20.00 o
  -2  17   9        3.22       36.04     20.51 o
  -1  17   9       29.22       16.29     23.44 o
   0  17   9       15.71      -16.26     39.15 o
   1  17   9       12.76        6.60     18.99 o
   2  17   9        0.07       10.02     19.60 o
   3  17   9        1.11        3.61     18.98 o
   4  17   9        2.92      -18.45     20.60 o
  -4  18   9        0.50       -7.58     23.58 o
  -3  18   9        2.58        9.45     21.28 o
  -2  18   9       17.06       -1.71     22.30 o
  -1  18   9        2.39      -20.63     20.75 o
   0  18   9       17.30       -5.19     24.52 o
   1  18   9       12.50       39.12     24.41 o
   2  18   9       12.21       61.23     22.65 o
   3  18   9        0.97       -2.19     27.27 o
   4  18   9        1.61       22.15     25.36 o
  -3  19   9        8.64       -2.00     25.12 o
  -2  19   9       27.78       39.54     28.09 o
  -1  19   9        0.17      -15.46     23.90 o
   0  19   9       16.83       43.87     27.15 o
   1  19   9        8.09       17.76     25.10 o
   2  19   9        7.31      -14.81     21.32 o
   3  19   9        6.62        7.97     22.49 o
  -3  20   9        0.22      -25.68     25.68 o
  -2  20   9        7.11       37.90     28.76 o
  -1  20   9        2.06       19.83     37.79 o
   0  20   9        0.08       -5.52     25.72 o
   1  20   9        5.91       38.68     30.77 o
   2  20   9        3.68       36.41     29.91 o
   3  20   9        0.38        0.31     22.63 o
  -2  21   9       19.89       82.39     33.08 o
  -1  21   9        0.01       -1.48     28.96 o
   0  21   9       20.21       38.61     29.84 o
   1  21   9        1.95       -3.76     29.08 o
  -7   0  10        0.26       20.92     22.26 o
  -6   0  10        1.11       -7.60     19.59 o
  -5   0  10       10.01       -8.22     15.38 o
  -4   0  10       57.43       73.14     12.24 o
  -3   0  10       75.74       76.99      9.40 o
  -2   0  10      925.82      985.06     34.35 o
  -1   0  10     5612.97     5815.04    116.89 o
   0   0  10     2540.75     2516.48     72.62 o
   1   0  10      852.07      844.88     29.71 o
   2   0  10     1117.62     1216.08     32.56 o
   3   0  10       42.93       38.79      8.16 o
   4   0  10        6.88       11.80      7.61 o
   5   0  10       17.84       20.60     11.73 o
   6   0  10       11.33        4.77     14.80 o
   7   0  10       31.45       43.06     16.09 o
  -7   1  10        0.84       -3.44     14.59 o
  -6   1  10        0.04       -2.22     13.25 o
  -5   1  10       21.20       -4.39     11.44 o
  -4   1  10       30.87       38.63      8.80 o
  -3   1  10        4.17        1.12      5.02 o
  -2   1  10       93.92       99.88      7.53 o
  -1   1  10     1203.42     1213.23     23.12 o
   0   1  10     1355.91     1358.78     26.96 o
   1   1  10       12.48       10.04      6.41 o
   2   1  10       71.96       78.87      6.90 o
   3   1  10       24.37       39.26      7.11 o
   4   1  10        7.56        1.36      5.89 o
   5   1  10        1.99       -1.50      7.71 o
   6   1  10        3.74       -5.21     10.83 o
   7   1  10        0.00        9.02     10.24 o
  -7   2  10        0.01       -2.28     14.91 o
  -6   2  10        0.57        0.15     18.12 o
  -5   2  10        6.54      -10.16     11.21 o
  -4   2  10      368.68      356.77     15.82 o
  -3   2  10       76.70       72.31      7.60 o
  -2   2  10       29.20       29.98      5.48 o
  -1   2  10      694.36      683.41     18.73 o
   0   2  10      464.47      476.80     14.33 o
   1   2  10      197.80      225.68      9.47 o
   2   2  10       22.76       23.31      5.58 o
   3   2  10      210.32      238.08      9.09 o
   4   2  10       60.13       73.00      8.78 o
   5   2  10       27.43       17.37     13.23 o
   6   2  10        3.78       14.77      8.99 o
   7   2  10        5.63       17.61     10.42 o
  -7   3  10        0.87       -1.34     15.06 o
  -6   3  10        0.37        7.14     14.04 o
  -5   3  10       22.03       25.26     14.72 o
  -4   3  10       24.90       32.65      9.20 o
  -3   3  10       88.17       94.78      8.18 o
  -2   3  10      159.60      163.53      9.15 o
  -1   3  10      187.11      171.54     10.74 o
   0   3  10      214.85      215.33     13.39 o
   1   3  10       18.79       22.62      6.38 o
   2   3  10      195.49      205.34     10.82 o
   3   3  10        0.17        0.21      4.94 o
   4   3  10      188.46      219.49     17.81 o
   5   3  10       16.81        1.36      9.57 o
   6   3  10        0.69       -3.69      8.58 o
   7   3  10        2.96        0.02      9.93 o
  -7   4  10        1.77       -4.40     15.37 o
  -6   4  10        0.34       -2.57     13.42 o
  -5   4  10      147.63      151.71     20.34 o
  -4   4  10       40.99       31.25     11.28 o
  -3   4  10       97.42      104.18      8.60 o
  -2   4  10       78.48       79.00      7.24 o
  -1   4  10      300.83      269.39     11.21 o
   0   4  10      129.87      132.90      8.94 o
   1   4  10      207.29      211.72     10.00 o
   2   4  10        6.82        5.13      4.98 o
   3   4  10        5.56        0.83      5.05 o
   4   4  10        0.62        1.00      6.10 o
   5   4  10        5.58       -0.97      7.67 o
   6   4  10       10.31       19.56      9.12 o
   7   4  10        1.33       -3.30      9.36 o
  -7   5  10        0.80        6.28     15.83 o
  -6   5  10        0.00       11.44     13.40 o
  -5   5  10        4.08        1.90     13.84 o
  -4   5  10      387.35      400.28     24.50 o
  -3   5  10      104.00      102.21      8.33 o
  -2   5  10      302.85      286.80     11.19 o
  -1   5  10      157.42      170.13     10.92 o
   0   5  10      158.48      177.94      9.96 o
   1   5  10        4.56        9.64      5.92 o
   2   5  10      173.89      179.07      9.63 o
   3   5  10      121.93      121.19      8.08 o
   4   5  10       61.14       51.46      7.52 o
   5   5  10        0.43        0.82      7.87 o
   6   5  10       11.86       15.59     10.61 o
   7   5  10        0.09       -4.55     12.32 o
  -7   6  10        0.43        6.83     22.48 o
  -6   6  10        9.81        1.88     13.58 o
  -5   6  10       45.13       47.91     16.26 o
  -4   6  10       24.73       54.51     11.30 o
  -3   6  10      113.44      130.53     10.15 o
  -2   6  10       33.63       36.61      6.30 o
  -1   6  10      259.30      298.83     15.11 o
   0   6  10      271.32      304.70     12.43 o
   1   6  10       16.47       12.15      6.54 o
   2   6  10       80.65       83.10      9.13 o
   3   6  10       32.65       42.48      6.85 o
   4   6  10      164.45      164.66     11.11 o
   5   6  10      102.35      107.30     16.97 o
   6   6  10        5.55       11.16      8.50 o
   7   6  10       21.62       13.70     12.84 o
  -7   7  10        0.88       10.59     19.32 o
  -6   7  10       19.63       23.92     20.11 o
  -5   7  10       36.73       40.44     15.83 o
  -4   7  10       48.58       41.92     12.65 o
  -3   7  10        1.19       -6.58      6.58 o
  -2   7  10       12.84       14.72      6.99 o
  -1   7  10      317.77      323.54     14.37 o
   0   7  10      265.68      302.74     10.51 o
   1   7  10      172.05      171.34     10.25 o
   2   7  10       97.02      105.04      9.51 o
   3   7  10      185.26      219.23     12.41 o
   4   7  10        5.67       -6.55      7.07 o
   5   7  10        0.00       14.65     10.99 o
   6   7  10        0.10        6.14     10.85 o
   7   7  10        2.18       21.85     12.29 o
  -7   8  10        1.15        8.03     16.63 o
  -6   8  10        0.49        4.08     13.92 o
  -5   8  10        2.52       18.35     14.87 o
  -4   8  10      165.41      174.96     17.58 o
  -3   8  10      226.53      207.88     13.32 o
  -2   8  10        2.13       19.07      6.33 o
  -1   8  10        4.79       -5.00      5.00 o
   0   8  10        0.00       -6.53      6.53 o
   1   8  10        7.23       13.51      6.15 o
   2   8  10      680.60      691.23     20.84 o
   3   8  10        0.12       -7.34      7.34 o
   4   8  10        1.53        5.68      9.39 o
   5   8  10       36.12       22.96      8.86 o
   6   8  10        5.70       17.75     11.46 o
   7   8  10        7.70        4.96     20.14 o
  -7   9  10        1.11       15.53     17.01 o
  -6   9  10        0.34      -13.29     13.29 o
  -5   9  10        2.73       11.88     14.94 o
  -4   9  10      143.18      134.21     19.25 o
  -3   9  10      235.50      205.02     17.46 o
  -2   9  10      172.74      190.20     11.20 o
  -1   9  10       44.02       50.18     10.50 o
   0   9  10      119.29      133.54     11.41 o
   1   9  10       22.70       29.41      9.03 o
   2   9  10      208.46      207.15     14.46 o
   3   9  10      360.49      367.96     18.16 o
   4   9  10        1.82        4.23     10.38 o
   5   9  10       11.45       26.55     11.79 o
   6   9  10        2.72       -7.35     11.21 o
  -6  10  10        2.42       -7.21     14.33 o
  -5  10  10        1.62       -5.53     13.68 o
  -4  10  10        0.77       -9.62     11.25 o
  -3  10  10       27.70       28.03     11.58 o
  -2  10  10        0.78        5.03      7.23 o
  -1  10  10       48.83       43.89      8.62 o
   0  10  10      202.11      190.21     14.93 o
   1  10  10        3.80       14.61      8.61 o
   2  10  10        7.99        2.67      9.01 o
   3  10  10       36.79       43.20     10.96 o
   4  10  10       51.35       39.65     12.14 o
   5  10  10        1.24        1.91     11.12 o
   6  10  10        2.94        6.25     11.32 o
  -6  11  10        4.88        4.24     14.48 o
  -5  11  10        2.16        4.26     14.79 o
  -4  11  10       10.67       -0.37     14.83 o
  -3  11  10      121.65      141.73     15.26 o
  -2  11  10       46.21       34.96      8.72 o
  -1  11  10      103.45       99.15     13.20 o
   0  11  10      102.57       85.37     12.01 o
   1  11  10      119.88      118.39     13.42 o
   2  11  10       34.78       25.22     13.76 o
   3  11  10        1.57        3.59     10.65 o
   4  11  10       44.73       35.44     12.83 o
   5  11  10        2.22       -5.06     25.00 o
   6  11  10        9.32       40.75     21.44 o
  -6  12  10        0.32      -16.79     16.79 o
  -5  12  10        0.02       17.50     16.29 o
  -4  12  10       17.35        2.41     13.07 o
  -3  12  10        1.86        0.00     11.14 o
  -2  12  10        6.62       -5.87     10.47 o
  -1  12  10       43.29       80.52     16.10 o
   0  12  10      166.49      149.06     17.45 o
   1  12  10       86.34       92.93     13.46 o
   2  12  10        2.17      -10.87     10.87 o
   3  12  10       80.41       79.62     16.17 o
   4  12  10        1.04      -14.01     14.01 o
   5  12  10        7.92       21.21     15.81 o
   6  12  10        1.17      -32.97     45.95 o
  -6  13  10        0.23        5.75     17.46 o
  -5  13  10        0.01       -0.50     21.88 o
  -4  13  10        3.25       31.64     20.15 o
  -3  13  10       25.70       28.10     17.31 o
  -2  13  10       18.62       20.11     13.26 o
  -1  13  10       69.01       82.83     16.67 o
   0  13  10      185.48      211.86     22.64 o
   1  13  10       73.03       68.37     18.31 o
   2  13  10        0.00        9.78     12.99 o
   3  13  10        0.60       12.45     13.58 o
   4  13  10        0.74        3.14     13.05 o
   5  13  10        0.78       26.27     24.28 o
   6  13  10        0.78       28.21     28.24 o
  -5  14  10       12.19       16.90     22.99 o
  -4  14  10        0.16       17.29     18.12 o
  -3  14  10        1.70       12.91     17.23 o
  -2  14  10       40.76       26.14     14.57 o
  -1  14  10        9.27       -5.35     14.03 o
   0  14  10       20.36        9.06     14.17 o
   1  14  10       84.83       85.89     24.63 o
   2  14  10       40.66       69.02     19.21 o
   3  14  10       17.01       33.28     16.90 o
   4  14  10        0.01       16.91     18.43 o
   5  14  10        7.18        3.01     29.98 o
  -5  15  10        0.47       -3.58     23.70 o
  -4  15  10        3.84      -16.80     18.35 o
  -3  15  10        1.36        1.77     17.96 o
  -2  15  10       11.32      -10.64     13.44 o
  -1  15  10       19.30        1.72     34.29 o
   0  15  10       12.67      -14.42     14.42 o
   1  15  10        0.58       20.53     17.00 o
   2  15  10       14.07       17.13     17.14 o
   3  15  10        3.34      -14.00     16.65 o
   4  15  10        3.47       44.56     30.30 o
   5  15  10        1.96       12.76     18.35 o
  -5  16  10        0.48       -1.03     25.90 o
  -4  16  10        2.77       16.77     22.21 o
  -3  16  10        0.34      -17.86     17.86 o
  -2  16  10        0.20        4.52     19.14 o
  -1  16  10       24.61       43.74     29.83 o
   0  16  10        4.99        3.32     16.20 o
   1  16  10        0.80      -18.12     18.12 o
   2  16  10        5.95        6.72     18.63 o
   3  16  10       41.36       70.32     28.07 o
   4  16  10        2.41       -0.98     19.86 o
   5  16  10        0.45       27.91     19.78 o
  -4  17  10        0.50       12.83     22.97 o
  -3  17  10        1.20      -18.02     18.02 o
  -2  17  10        0.10       -1.45     20.40 o
  -1  17  10        1.05       13.69     23.07 o
   0  17  10        6.17       -7.50     21.15 o
   1  17  10        2.67       26.65     19.94 o
   2  17  10        4.62       -2.52     28.94 o
   3  17  10       12.72       21.33     20.63 o
   4  17  10        0.05       26.50     38.38 o
  -4  18  10        0.53       -1.02     23.07 o
  -3  18  10        8.39        7.84     23.72 o
  -2  18  10        6.94       78.49     29.41 o
  -1  18  10        0.99        6.08     23.23 o
   0  18  10        5.83       -1.42     23.38 o
   1  18  10        1.63      -22.42     32.26 o
   2  18  10        8.81       -5.95     21.21 o
   3  18  10        0.24       16.91     21.77 o
   4  18  10        9.21       21.65     23.58 o
  -3  19  10        0.27       25.69     43.78 o
  -2  19  10        5.70       50.78     28.65 o
  -1  19  10        1.69      -18.16     24.85 o
   0  19  10        1.34      -17.53     31.18 o
   1  19  10        0.26       30.66     37.29 o
   2  19  10        6.27        5.60     33.44 o
   3  19  10        1.37       -4.39     22.62 o
  -2  20  10        2.70      -26.51     26.51 o
  -1  20  10        4.84        1.38     26.55 o
   0  20  10        5.82      -14.89     25.30 o
   1  20  10        4.75      -15.24     42.19 o
   2  20  10        3.83      -18.91     28.03 o
  -1  21  10        3.00       22.41     49.91 o
   0  21  10        6.50      -25.42     25.42 o
   1  21  10        0.01      -12.33     28.85 o
  -7   1  11        0.20        0.24     15.50 o
  -6   1  11        0.04       -7.46     12.71 o
  -5   1  11        6.28        8.81     12.24 o
  -4   1  11      118.03      101.70     13.62 o
  -3   1  11       57.05       64.80      7.35 o
  -2   1  11        0.02       -4.88      4.88 o
  -1   1  11      294.94      308.12     12.19 o
   0   1  11      125.57      125.21      9.38 o
   1   1  11        1.64       -0.27      5.13 o
   2   1  11      593.43      633.56     15.99 o
   3   1  11       31.05       41.36      6.41 o
   4   1  11       23.84       15.83      8.37 o
   5   1  11        0.00       -6.57      8.02 o
   6   1  11        0.59        9.53      9.69 o
   7   1  11        4.55       11.81     11.56 o
  -7   2  11        2.90        4.08     16.12 o
  -6   2  11        0.13       -3.88     21.69 o
  -5   2  11        2.57        5.99     14.20 o
  -4   2  11       40.63       35.13     11.58 o
  -3   2  11       41.41       63.55      8.15 o
  -2   2  11      253.36      304.02     17.77 o
  -1   2  11      198.26      200.04     10.17 o
   0   2  11      549.70      551.68     17.15 o
   1   2  11      533.26      569.33     16.00 o
   2   2  11       87.26       91.57      9.50 o
   3   2  11        0.56       -4.72      5.14 o
   4   2  11        2.34        2.17      7.92 o
   5   2  11        6.25       -8.18      8.18 o
   6   2  11        1.30       -7.46      9.06 o
   7   2  11        0.00        0.09     10.41 o
  -7   3  11        0.01      -10.64     15.24 o
  -6   3  11        4.87       14.26     14.47 o
  -5   3  11       27.48       50.13     19.91 o
  -4   3  11      457.17      436.49     20.06 o
  -3   3  11       34.93       43.04      7.68 o
  -2   3  11      194.83      182.76     11.01 o
  -1   3  11      512.26      512.02     15.47 o
   0   3  11       44.83       40.06      9.74 o
   1   3  11      430.16      441.05     26.47 o
   2   3  11      105.02      112.82      8.08 o
   3   3  11       42.69       36.55      6.46 o
   4   3  11       38.00       41.97      8.98 o
   5   3  11       19.67        9.55     14.24 o
   6   3  11        1.30        2.11     11.27 o
   7   3  11        1.35       11.84     10.62 o
  -7   4  11        0.12       13.39     16.08 o
  -6   4  11        0.39       -6.28     13.50 o
  -5   4  11        3.30       -4.86     13.90 o
  -4   4  11        9.94       28.90     11.73 o
  -3   4  11      208.33      218.31     11.16 o
  -2   4  11      349.48      364.79     13.55 o
  -1   4  11       47.85       56.58      8.66 o
   0   4  11        5.95        7.16      6.40 o
   1   4  11       25.94       27.44      6.67 o
   2   4  11        7.59       12.22      5.90 o
   3   4  11       49.81       49.23      6.74 o
   4   4  11        5.75        2.64      9.48 o
   5   4  11       48.51       30.10      9.59 o
   6   4  11        0.09        4.16      9.52 o
   7   4  11        0.13       -4.86     10.43 o
  -7   5  11        7.15        1.41     16.37 o
  -6   5  11        6.72        5.33     13.86 o
  -5   5  11       25.79       27.67     23.25 o
  -4   5  11      656.45      613.91     27.44 o
  -3   5  11        9.87        7.69      6.29 o
  -2   5  11      115.12      131.59      9.54 o
  -1   5  11      197.50      183.78     10.53 o
   0   5  11      301.66      308.31     13.55 o
   1   5  11       29.55       36.65      7.44 o
   2   5  11       22.33       11.73      5.74 o
   3   5  11       27.22       29.13      7.16 o
   4   5  11        9.97        2.86      7.94 o
   5   5  11        3.64       -8.76      8.76 o
   6   5  11        0.11       -0.89     11.23 o
   7   5  11        0.17        9.16     12.25 o
  -7   6  11        2.60      -10.98     22.79 o
  -6   6  11        0.41      -12.58     13.57 o
  -5   6  11        0.24        8.32     14.76 o
  -4   6  11       94.38       87.36     14.84 o
  -3   6  11      398.00      417.43     14.78 o
  -2   6  11      518.03      496.58     16.49 o
  -1   6  11      793.72      747.81     21.76 o
   0   6  11       67.81       66.69      8.77 o
   1   6  11       29.88       27.45      8.95 o
   2   6  11       10.71       11.87      7.07 o
   3   6  11        4.19        6.29      6.23 o
   4   6  11      289.92      313.43     15.56 o
   5   6  11       28.06       29.95      9.75 o
   6   6  11        0.00       -7.07      8.98 o
   7   6  11        0.02       16.91     13.20 o
  -7   7  11        0.11        7.48     17.37 o
  -6   7  11        4.76        1.38     14.20 o
  -5   7  11        1.61       -3.06     13.99 o
  -4   7  11        5.91        9.51     14.06 o
  -3   7  11      929.13      885.40     28.96 o
  -2   7  11     1072.43     1031.95     22.37 o
  -1   7  11        1.65        2.15      6.40 o
   0   7  11      279.57      292.79     14.39 o
   1   7  11       24.52       22.19      7.31 o
   2   7  11      384.06      386.80     16.95 o
   3   7  11      208.27      197.51     11.99 o
   4   7  11      164.06      156.08     12.56 o
   5   7  11        7.21       -1.89      8.34 o
   6   7  11       10.31        2.33      9.38 o
   7   7  11        0.03       -1.42     12.62 o
  -7   8  11        1.21       21.84     17.24 o
  -6   8  11        1.03        2.85     15.50 o
  -5   8  11        7.88       -9.86     14.03 o
  -4   8  11        5.39       -5.63     11.89 o
  -3   8  11      130.92      128.33     15.48 o
  -2   8  11       13.58       11.74      7.10 o
  -1   8  11       16.12       14.12      6.16 o
   0   8  11       46.79       61.07      9.53 o
   1   8  11      174.50      180.72     13.00 o
   2   8  11      185.60      221.23     20.33 o
   3   8  11      229.85      238.62     18.55 o
   4   8  11       25.64        8.63     11.14 o
   5   8  11       26.56       26.33      9.47 o
   6   8  11        0.06       21.07     11.94 o
  -6   9  11        6.75      -16.57     16.57 o
  -5   9  11        0.36       22.89     16.07 o
  -4   9  11        4.46       18.70     12.63 o
  -3   9  11       32.79       10.57     11.19 o
  -2   9  11       85.17       92.31     13.21 o
  -1   9  11        0.55       12.15      7.44 o
   0   9  11      326.60      336.13     15.88 o
   1   9  11      124.34      104.39     11.05 o
   2   9  11       36.28       46.87     10.67 o
   3   9  11       14.44       -5.50     11.20 o
   4   9  11        0.81       15.02     11.27 o
   5   9  11        4.66       -2.42     13.99 o
   6   9  11       19.74       28.79     12.76 o
  -6  10  11        0.05       15.55     18.44 o
  -5  10  11       15.17       22.82     15.80 o
  -4  10  11        8.59        7.30     12.48 o
  -3  10  11        5.88       15.97     11.56 o
  -2  10  11      314.58      314.38     15.72 o
  -1  10  11       15.63       -0.25      8.23 o
   0  10  11       11.72       22.10      9.08 o
   1  10  11        5.24       14.78     10.12 o
   2  10  11        5.55       16.74     11.91 o
   3  10  11        0.30       -8.78     11.55 o
   4  10  11       18.04       22.54     12.26 o
   5  10  11        0.00       -8.50      9.53 o
   6  10  11        1.77       15.05     12.06 o
  -6  11  11        0.79       17.60     18.92 o
  -5  11  11        7.49        1.47     15.29 o
  -4  11  11        8.99       -3.93     11.90 o
  -3  11  11       51.69       58.57     12.57 o
  -2  11  11        3.83       -9.86      9.86 o
  -1  11  11        0.03       -8.02      9.54 o
   0  11  11      179.00      194.29     15.78 o
   1  11  11        2.12        7.83     10.30 o
   2  11  11       14.08       34.95     14.05 o
   3  11  11       48.59       78.33     15.64 o
   4  11  11        3.17        6.47     12.90 o
   5  11  11        0.30        1.42     12.92 o
   6  11  11        0.00        2.04     14.69 o
  -6  12  11        5.58       -6.09     22.10 o
  -5  12  11        0.89       -6.39     20.92 o
  -4  12  11        2.05        6.22     16.87 o
  -3  12  11        9.07       -4.51     16.66 o
  -2  12  11       17.19       10.20     20.11 o
  -1  12  11       61.53       64.27     13.62 o
   0  12  11       70.88      106.43     16.49 o
   1  12  11       97.58      106.35     16.79 o
   2  12  11        0.21      -11.36     11.36 o
   3  12  11        0.40        5.06     13.03 o
   4  12  11        0.10        1.96     14.54 o
   5  12  11        0.00        5.72     13.47 o
   6  12  11        0.24       31.73     23.61 o
  -5  13  11        2.09      -14.41     21.04 o
  -4  13  11        1.07      -12.39     17.01 o
  -3  13  11       28.78       19.65     18.06 o
  -2  13  11       27.09       41.05     15.53 o
  -1  13  11      172.38      205.67     23.22 o
   0  13  11      109.15      108.27     17.92 o
   1  13  11       68.48       89.68     18.89 o
   2  13  11       31.08        9.07     16.71 o
   3  13  11       43.99       57.80     15.97 o
   4  13  11        4.22       10.90     16.14 o
   5  13  11        5.32       15.13     15.76 o
  -5  14  11        0.00        7.25     23.76 o
  -4  14  11        7.20       -7.68     18.89 o
  -3  14  11       30.41       36.47     21.81 o
  -2  14  11       19.68       11.68     13.85 o
  -1  14  11        4.77       26.00     13.23 o
   0  14  11        6.61      -21.82     24.45 o
   1  14  11       20.53       17.08     21.19 o
   2  14  11       62.69       41.10     18.00 o
   3  14  11        2.13        2.18     17.48 o
   4  14  11        2.32      -14.24     17.57 o
   5  14  11        3.05       -2.47     17.82 o
  -5  15  11        4.46       -4.81     22.27 o
  -4  15  11        0.04       26.44     21.42 o
  -3  15  11        7.31       33.00     27.46 o
  -2  15  11       25.32        3.46     18.96 o
  -1  15  11       30.78       20.78     18.40 o
   0  15  11       77.13       30.63     22.01 o
   1  15  11       28.81       48.44     19.26 o
   2  15  11        0.01        7.97     17.97 o
   3  15  11        7.67       15.56     18.20 o
   4  15  11        1.76        8.91     20.57 o
   5  15  11        3.24        0.69     18.70 o
  -4  16  11        0.22        6.38     22.64 o
  -3  16  11        4.72       18.12     20.99 o
  -2  16  11        2.47        0.58     18.64 o
  -1  16  11        6.39      -25.41     25.41 o
   0  16  11        0.47        3.06     17.65 o
   1  16  11        8.88       17.76     17.65 o
   2  16  11        1.54       -8.49     17.87 o
   3  16  11        0.12       30.24     19.82 o
   4  16  11       15.76       18.79     21.01 o
  -4  17  11       13.57        7.81     27.03 o
  -3  17  11        3.35       41.73     23.33 o
  -2  17  11        5.48       10.61     24.58 o
  -1  17  11        3.86      -12.45     24.01 o
   0  17  11       13.31       19.54     23.69 o
   1  17  11        1.29        9.79     24.28 o
   2  17  11        0.64       -0.12     19.87 o
   3  17  11        0.21       -2.67     20.90 o
   4  17  11        0.61       -1.02     22.10 o
  -3  18  11        0.64       13.19     52.74 o
  -2  18  11        0.08       -6.69     26.12 o
  -1  18  11        0.83        6.17     25.69 o
   0  18  11        0.54      -25.54     33.98 o
   1  18  11        0.06      -34.86     34.87 o
   2  18  11        0.11        6.07     21.46 o
   3  18  11        2.94      -12.76     23.34 o
  -3  19  11        2.38       20.71     29.77 o
  -2  19  11        3.42      -14.45     25.28 o
  -1  19  11        0.05      -25.03     25.03 o
   0  19  11        4.66       -7.48     25.14 o
   1  19  11        9.57       28.93     27.61 o
   2  19  11        4.71       30.13     23.77 o
   3  19  11        1.17      -15.82     23.00 o
  -2  20  11        1.19        9.44     27.56 o
  -1  20  11        5.20       17.98     28.91 o
   0  20  11        4.41        5.49     28.76 o
   1  20  11        7.93      -17.77     27.51 o
   2  20  11        4.07      -23.44     29.78 o
   0  21  11        0.20        2.42     31.52 o
  -7   0  12        1.64      -17.07     22.22 o
  -6   0  12        0.61       -7.19     19.59 o
  -5   0  12       84.39       79.26     22.04 o
  -4   0  12       66.35       29.03     16.88 o
  -3   0  12      701.18      680.61     25.30 o
  -2   0  12        0.93       -5.00      7.30 o
  -1   0  12      362.93      404.93     21.94 o
   0   0  12      319.53      311.93     39.79 o
   1   0  12       18.25        7.00      9.87 o
   2   0  12      388.01      438.53     21.99 o
   3   0  12       29.17       33.84      9.29 o
   4   0  12        0.04      -11.76     11.76 o
   5   0  12       15.82       54.94     30.06 o
   6   0  12        9.14        9.20     15.44 o
   7   0  12        0.74       25.82     15.86 o
  -7   1  12        5.20       10.72     20.54 o
  -6   1  12        0.01        1.32     14.65 o
  -5   1  12        0.06       13.83     15.04 o
  -4   1  12       25.77       17.08     11.16 o
  -3   1  12      111.42      113.73      9.66 o
  -2   1  12       57.37       42.54      9.82 o
  -1   1  12        7.21       24.34      7.80 o
   0   1  12      142.57      162.47     10.59 o
   1   1  12        9.59        0.35      7.29 o
   2   1  12       38.51       38.71      6.77 o
   3   1  12       32.20       30.96      7.20 o
   4   1  12        7.74       27.42      9.45 o
   5   1  12        0.10       -6.72      8.90 o
   6   1  12        2.86        5.65      9.67 o
   7   1  12        0.01       -4.18     10.73 o
  -7   2  12        0.31       -2.00     15.95 o
  -6   2  12        3.84        3.73     14.42 o
  -5   2  12       14.95        7.42     15.04 o
  -4   2  12      463.00      435.58     22.96 o
  -3   2  12      120.18      117.99     14.05 o
  -2   2  12       83.56       78.52      8.51 o
  -1   2  12       37.40       36.21      7.73 o
   0   2  12      379.93      372.05     14.80 o
   1   2  12      337.70      331.60     12.85 o
   2   2  12       12.24       10.12      5.88 o
   3   2  12       10.08        5.09      5.81 o
   4   2  12       24.83       10.11      9.48 o
   5   2  12        8.07        5.08      9.24 o
   6   2  12        3.17       10.23     10.23 o
   7   2  12        0.25       10.14     11.53 o
  -7   3  12        0.73       -1.86     16.21 o
  -6   3  12        1.45       -6.70     14.01 o
  -5   3  12       17.06        1.77     14.18 o
  -4   3  12       65.53       70.18     12.35 o
  -3   3  12      238.27      229.26     12.46 o
  -2   3  12       22.10       21.01      7.37 o
  -1   3  12      126.49      127.24     11.19 o
   0   3  12       20.05       18.87      7.49 o
   1   3  12       11.39       12.28      6.93 o
   2   3  12       12.10       15.25      8.16 o
   3   3  12        5.86        1.71      5.91 o
   4   3  12        8.54        2.47      8.89 o
   5   3  12        1.97       -8.76      8.76 o
   6   3  12        3.85        3.76     10.94 o
   7   3  12        0.00       14.12     11.48 o
  -7   4  12        0.00       -4.00     16.20 o
  -6   4  12        0.25      -12.76     12.76 o
  -5   4  12        2.57       18.56     15.26 o
  -4   4  12        9.37        2.10     11.18 o
  -3   4  12       99.05       74.75      9.93 o
  -2   4  12       60.42       61.09      9.01 o
  -1   4  12      648.27      634.49     18.09 o
   0   4  12       45.10       50.69      8.50 o
   1   4  12      157.39      187.15     13.95 o
   2   4  12       16.69        9.23      8.41 o
   3   4  12        4.08        2.97      6.41 o
   4   4  12       31.99       59.56     12.28 o
   5   4  12        6.34        3.16      9.50 o
   6   4  12        1.21        3.22      9.95 o
   7   4  12        0.01       -4.85     18.57 o
  -7   5  12        1.46       10.41     17.52 o
  -6   5  12        0.96        2.43     14.49 o
  -5   5  12        0.00       11.50     15.51 o
  -4   5  12       78.05       82.12     17.33 o
  -3   5  12       17.04        9.46      8.15 o
  -2   5  12        7.15       11.88      6.81 o
  -1   5  12      319.92      328.99     13.65 o
   0   5  12      168.49      166.69     11.55 o
   1   5  12       56.34       44.75      7.83 o
   2   5  12      226.16      226.62     12.71 o
   3   5  12       32.64       43.62      9.48 o
   4   5  12        2.40       -1.37      8.72 o
   5   5  12        0.20        5.32      8.99 o
   6   5  12        0.49       -3.57     11.37 o
   7   5  12        1.03       14.47     13.87 o
  -7   6  12        5.50       19.60     17.85 o
  -6   6  12       10.80        8.45     14.75 o
  -5   6  12        0.04       -3.62     23.73 o
  -4   6  12       53.06       80.77     21.47 o
  -3   6  12      175.53      201.09     13.73 o
  -2   6  12      273.20      281.90     13.24 o
  -1   6  12        6.65        7.10      6.93 o
   0   6  12       84.00       98.83     10.13 o
   1   6  12       29.33       21.52      7.37 o
   2   6  12        2.68        3.89      6.23 o
   3   6  12      161.35      181.71     13.46 o
   4   6  12        8.27       10.82      9.12 o
   5   6  12       48.91       34.85     11.04 o
   6   6  12        9.93       11.48     10.68 o
   7   6  12        3.83        4.12     13.74 o
  -7   7  12        8.24       15.81     17.77 o
  -6   7  12        4.85       24.42     15.46 o
  -5   7  12        0.60       -7.72     14.49 o
  -4   7  12      120.36      129.78     16.73 o
  -3   7  12       68.71       76.11     10.90 o
  -2   7  12       19.43       16.48      7.01 o
  -1   7  12      421.03      424.96     18.13 o
   0   7  12       61.10       76.92      9.60 o
   1   7  12        0.28       -6.48      6.48 o
   2   7  12      302.20      321.92     15.14 o
   3   7  12       52.66       51.91     10.12 o
   4   7  12        0.13        0.58     10.29 o
   5   7  12       27.28       16.45      9.61 o
   6   7  12        2.28       25.35     10.55 o
  -6   8  12        1.13       -3.32     16.95 o
  -5   8  12        8.89       -7.82     15.16 o
  -4   8  12      129.40      121.38     16.44 o
  -3   8  12        1.61       10.80     11.38 o
  -2   8  12      192.59      205.91     15.88 o
  -1   8  12      137.45      143.16     11.12 o
   0   8  12       51.14       54.70      6.99 o
   1   8  12     1073.35     1081.34     26.23 o
   2   8  12      105.59       88.89     10.46 o
   3   8  12       32.39       36.08     10.29 o
   4   8  12        2.79       -3.31     12.34 o
   5   8  12       27.53       15.21      9.95 o
   6   8  12       12.50        8.13     10.62 o
  -6   9  12        1.38      -17.12     17.12 o
  -5   9  12        6.17        4.63     15.79 o
  -4   9  12       10.16       17.96     13.05 o
  -3   9  12        4.89       18.23     15.93 o
  -2   9  12        0.00       -0.78      7.73 o
  -1   9  12       60.98       43.34      9.92 o
   0   9  12       71.86       69.76     12.06 o
   1   9  12      124.79      127.42     13.17 o
   2   9  12       73.98       48.79     12.72 o
   3   9  12       40.52       13.84      9.92 o
   4   9  12        1.02       -2.15      9.72 o
   5   9  12        0.05       -9.48      9.48 o
   6   9  12        1.43       -4.90     12.87 o
  -6  10  12        0.21       -0.54     18.39 o
  -5  10  12        0.19        2.83     16.30 o
  -4  10  12       22.10       29.39     13.83 o
  -3  10  12       13.68       20.51     11.37 o
  -2  10  12       29.41       42.98      9.15 o
  -1  10  12      138.89      132.45     14.64 o
   0  10  12      194.19      207.53     14.44 o
   1  10  12      601.03      592.92     33.99 o
   2  10  12      223.51      195.50     15.63 o
   3  10  12       20.37       37.24     13.60 o
   4  10  12       68.13       79.28     12.22 o
   5  10  12        6.82       11.97     10.70 o
   6  10  12        2.10      -12.58     12.58 o
  -6  11  12        0.03       21.89     23.85 o
  -5  11  12        5.95        2.22     16.08 o
  -4  11  12        0.72        7.33     12.80 o
  -3  11  12        8.40        9.67     16.80 o
  -2  11  12      174.77      195.55     18.50 o
  -1  11  12       86.26       77.89     13.49 o
   0  11  12      172.87      192.25     16.59 o
   1  11  12      375.86      420.35     21.09 o
   2  11  12       18.81       44.78     14.16 o
   3  11  12       57.90       58.86     15.62 o
   4  11  12        5.66       -7.22     15.01 o
   5  11  12        0.99        5.47     11.67 o
   6  11  12        0.20       -5.79     14.71 o
  -6  12  12        1.77      -23.67     23.67 o
  -5  12  12        3.39       24.30     27.02 o
  -4  12  12        2.17      -15.62     24.29 o
  -3  12  12       17.32       21.57     17.93 o
  -2  12  12        6.47        5.04     14.25 o
  -1  12  12        0.00       12.62     11.07 o
   0  12  12       32.89       27.32     12.09 o
   1  12  12        3.41       -8.07     14.73 o
   2  12  12        7.41       -7.68     12.62 o
   3  12  12       19.45        4.55     13.52 o
   4  12  12        0.49      -17.89     32.70 o
   5  12  12        1.75       -1.09     12.11 o
  -5  13  12        2.91        5.86     24.80 o
  -4  13  12        0.79       -5.89     18.10 o
  -3  13  12       11.41        6.63     18.15 o
  -2  13  12       17.51       26.37     14.98 o
  -1  13  12       11.57       -9.32     11.24 o
   0  13  12       42.77       37.97     13.25 o
   1  13  12        1.87      -15.29     15.29 o
   2  13  12       47.11       47.03     18.46 o
   3  13  12        1.64      -15.83     15.83 o
   4  13  12        0.92      -18.00     18.00 o
   5  13  12        0.32       28.10     18.85 o
  -5  14  12        1.36       19.65     29.44 o
  -4  14  12        9.71        6.25     20.29 o
  -3  14  12        0.08       -3.60     19.16 o
  -2  14  12        2.02       21.69     29.78 o
  -1  14  12        6.53       -3.09     11.70 o
   0  14  12        0.03       15.03     17.29 o
   1  14  12        2.36      -12.83     20.21 o
   2  14  12        7.58        8.80     18.04 o
   3  14  12       16.94       19.32     18.51 o
   4  14  12        1.58        0.01     20.08 o
   5  14  12        1.18        6.39     18.40 o
  -5  15  12        0.04        4.02     26.04 o
  -4  15  12        1.50        9.80     25.13 o
  -3  15  12        0.54       13.65     20.38 o
  -2  15  12        4.50       14.38     19.33 o
  -1  15  12        1.31       17.30     17.50 o
   0  15  12       37.65       23.74     25.64 o
   1  15  12        1.29        1.13     19.25 o
   2  15  12       28.25       34.50     20.52 o
   3  15  12        0.10      -14.69     17.90 o
   4  15  12        7.89       20.64     21.31 o
   5  15  12        2.64       18.02     32.83 o
  -4  16  12        3.61      -21.10     21.10 o
  -3  16  12       17.03       23.54     21.76 o
  -2  16  12        9.60       25.84     26.82 o
  -1  16  12        3.58       11.36     16.63 o
   0  16  12        7.67      -12.61     17.58 o
   1  16  12        1.57       14.79     25.07 o
   2  16  12        0.23       -3.03     18.95 o
   3  16  12        1.22        3.32     19.70 o
   4  16  12        5.17        1.83     22.04 o
  -4  17  12        1.15       11.17     23.31 o
  -3  17  12        0.68      -20.68     23.33 o
  -2  17  12        0.37       -6.64     23.86 o
  -1  17  12       10.02       28.08     18.32 o
   0  17  12        2.86      -26.41     26.41 o
   1  17  12        1.44      -16.60     18.96 o
   2  17  12       15.23       18.88     21.03 o
   3  17  12       19.45        2.11     32.68 o
   4  17  12        0.43       11.70     43.95 o
  -3  18  12        6.97        6.89     25.95 o
  -2  18  12        0.71        5.79     61.14 o
  -1  18  12        0.84       -9.96     24.25 o
   0  18  12        0.03      -18.65     22.99 o
   1  18  12       14.96       -4.74     58.91 o
   2  18  12        4.27      -17.68     21.18 o
   3  18  12        0.88       31.21     32.60 o
  -2  19  12        0.57       27.47     39.97 o
  -1  19  12        2.75       65.85     30.61 o
   0  19  12        8.47       20.54     28.95 o
   1  19  12       22.38      -12.80     26.60 o
   2  19  12        0.00       16.48     29.66 o
  -1  20  12        4.59       35.72     28.94 o
   0  20  12        0.54        6.12     28.79 o
   1  20  12       14.97        6.38     31.94 o
  -7   1  13        3.85      -13.40     17.77 o
  -6   1  13        2.55      -14.78     17.01 o
  -5   1  13        0.10        3.33     14.98 o
  -4   1  13       47.76       45.16     13.02 o
  -3   1  13        4.96       -5.19      7.72 o
  -2   1  13        0.49        0.17      6.04 o
  -1   1  13      209.77      221.02     13.67 o
   0   1  13       48.15       34.75      7.99 o
   1   1  13       89.17       96.84      9.68 o
   2   1  13       12.64       16.51      6.47 o
   3   1  13       12.06        6.98      6.82 o
   4   1  13       22.57       35.30     12.38 o
   5   1  13        0.00        1.36     10.30 o
   6   1  13       18.46       17.24     11.67 o
   7   1  13        3.92       34.00     16.62 o
  -7   2  13        3.09       -9.99     25.71 o
  -6   2  13        7.93       50.02     19.38 o
  -5   2  13        0.14        4.29     15.99 o
  -4   2  13      141.62      130.79     19.12 o
  -3   2  13       14.00       13.59      8.25 o
  -2   2  13      495.04      441.85     15.99 o
  -1   2  13       11.36        7.46      7.15 o
   0   2  13      139.42      150.79     11.12 o
   1   2  13        5.04        2.76      6.54 o
   2   2  13       55.98       45.67      7.87 o
   3   2  13       17.31       18.04      7.40 o
   4   2  13       35.12       27.45     14.82 o
   5   2  13        0.14       -1.93      9.99 o
   6   2  13        0.03       -2.68     10.47 o
   7   2  13        0.27       -5.30     12.26 o
  -7   3  13        1.78       17.92     17.60 o
  -6   3  13        2.68       17.56     15.43 o
  -5   3  13        0.92       10.02     14.88 o
  -4   3  13        4.38       22.87     15.30 o
  -3   3  13      180.58      186.19     21.97 o
  -2   3  13        0.01       -6.49      6.49 o
  -1   3  13       96.17      116.89     13.21 o
   0   3  13      580.79      566.25     19.00 o
   1   3  13       56.39       70.96      9.10 o
   2   3  13       11.09        2.77      6.49 o
   3   3  13       20.39       24.54      8.02 o
   4   3  13       11.23       24.20     10.42 o
   5   3  13       12.37        6.67     10.35 o
   6   3  13        0.88        9.42     10.77 o
   7   3  13        3.17       -6.30     16.49 o
  -7   4  13        0.99       -3.00     16.02 o
  -6   4  13        0.00       -3.83     14.07 o
  -5   4  13        2.62      -14.41     14.41 o
  -4   4  13       23.09       21.76     12.22 o
  -3   4  13      546.46      554.55     26.25 o
  -2   4  13       51.51       57.60      9.33 o
  -1   4  13       76.19       76.75     12.46 o
   0   4  13       33.18       39.20      8.19 o
   1   4  13       53.58       63.61     10.95 o
   2   4  13       72.72       77.92      9.36 o
   3   4  13       19.11       28.75     13.08 o
   4   4  13        3.53       -8.85      8.85 o
   5   4  13       36.93       33.35     10.72 o
   6   4  13        0.21       -5.25     10.36 o
   7   4  13        0.04       -4.58     11.72 o
  -7   5  13       24.49       50.06     19.84 o
  -6   5  13        0.01        1.34     15.41 o
  -5   5  13        0.93       -3.53     16.04 o
  -4   5  13        0.40       -5.19     12.35 o
  -3   5  13        1.58        1.10      9.58 o
  -2   5  13      266.18      260.28     13.25 o
  -1   5  13      312.58      321.13     15.41 o
   0   5  13       46.69       42.01      8.70 o
   1   5  13        9.53        3.54      6.79 o
   2   5  13        0.64       -3.50      6.87 o
   3   5  13       40.68       53.35     11.73 o
   4   5  13      109.67      108.79     15.81 o
   5   5  13       64.86       48.33     14.31 o
   6   5  13        5.92        5.38     13.02 o
  -6   6  13        0.10      -16.15     16.15 o
  -5   6  13        1.31       14.02     15.85 o
  -4   6  13       66.52       74.22     14.95 o
  -3   6  13       13.89       14.23     11.56 o
  -2   6  13        0.68       -3.98      7.66 o
  -1   6  13       51.99       46.69      9.18 o
   0   6  13        1.70       -2.80      7.32 o
   1   6  13      244.74      250.83     12.93 o
   2   6  13       12.71        8.54     12.02 o
   3   6  13       33.75       27.19      9.66 o
   4   6  13       50.60       53.04     11.74 o
   5   6  13        6.84       -2.15     11.43 o
   6   6  13        1.94       10.99     11.02 o
  -6   7  13        0.18       -0.97     22.03 o
  -5   7  13       31.40       39.07     17.46 o
  -4   7  13       42.08       29.07     13.11 o
  -3   7  13      413.59      392.96     20.06 o
  -2   7  13       38.53       29.40     10.64 o
  -1   7  13       20.79       12.02      7.34 o
   0   7  13       79.89       83.40     13.00 o
   1   7  13      604.03      558.28     18.50 o
   2   7  13      273.46      287.35     16.63 o
   3   7  13      113.70      102.71     12.38 o
   4   7  13        0.61       -9.59      9.76 o
   5   7  13        5.23        0.90     10.25 o
   6   7  13        2.39       28.57     11.51 o
  -6   8  13        0.21        4.73     17.87 o
  -5   8  13        8.97       -4.09     16.24 o
  -4   8  13        5.80      -11.93     11.93 o
  -3   8  13      108.24      114.21     15.16 o
  -2   8  13        3.94        9.37      8.07 o
  -1   8  13       16.70        6.49      8.51 o
   0   8  13       23.15       20.17      9.44 o
   1   8  13       11.64        2.19      8.98 o
   2   8  13      194.87      196.33     15.09 o
   3   8  13       34.42       14.62     10.35 o
   4   8  13       10.57      -10.63     10.63 o
   5   8  13       27.65       27.07     11.16 o
   6   8  13        1.48       12.35     11.40 o
  -6   9  13        6.18       42.48     20.36 o
  -5   9  13        0.79       -4.57     16.13 o
  -4   9  13        5.22      -12.94     14.42 o
  -3   9  13        5.90       -2.36     11.40 o
  -2   9  13        8.10       -3.36      8.27 o
  -1   9  13      111.05      101.92      9.77 o
   0   9  13        5.86        9.01      9.24 o
   1   9  13       93.21       82.90     11.38 o
   2   9  13        2.61       -3.18      9.67 o
   3   9  13       49.05       56.73     11.65 o
   4   9  13        0.39       -5.26     10.93 o
   5   9  13        9.92       -2.64     10.23 o
   6   9  13        0.84       36.88     11.76 o
  -6  10  13        0.20      -16.40     17.69 o
  -5  10  13        0.27        0.39     20.69 o
  -4  10  13        0.31        7.70     13.60 o
  -3  10  13       41.31       38.17     12.98 o
  -2  10  13        4.15        4.45      8.28 o
  -1  10  13       44.87       37.96     12.50 o
   0  10  13        7.28        6.47      9.20 o
   1  10  13        6.25        1.98      9.54 o
   2  10  13       68.56       72.77     15.45 o
   3  10  13        7.94       17.16     10.71 o
   4  10  13        1.85       -7.63     11.28 o
   5  10  13        2.70      -11.36     11.36 o
   6  10  13        0.46        7.40     20.11 o
  -6  11  13        0.23       -1.53     24.97 o
  -5  11  13        0.68       10.96     23.58 o
  -4  11  13        1.11      -16.58     16.58 o
  -3  11  13       22.01       -3.56     19.02 o
  -2  11  13       33.85       17.73     12.12 o
  -1  11  13       14.23        4.11     11.06 o
   0  11  13       48.47       64.17     18.36 o
   1  11  13      197.26      233.59     17.77 o
   2  11  13       14.72       20.59     11.42 o
   3  11  13       19.96       10.39     11.07 o
   4  11  13        1.14      -11.21     11.21 o
   5  11  13        5.57       22.67     13.23 o
   6  11  13        1.08       11.29     38.34 o
  -5  12  13        0.60      -16.35     51.88 o
  -4  12  13        1.10       17.30     31.33 o
  -3  12  13       36.58       39.66     19.72 o
  -2  12  13       13.03       -8.05     13.09 o
  -1  12  13      116.56      106.19     15.83 o
   0  12  13        6.72       13.09     11.35 o
   1  12  13       51.78       60.56     14.71 o
   2  12  13       13.68       20.69     13.15 o
   3  12  13        6.76       -2.89     11.29 o
   4  12  13       19.44       12.41     13.06 o
   5  12  13        0.18        2.46     13.15 o
  -5  13  13        2.75      -21.03     21.89 o
  -4  13  13        0.32        1.25     19.12 o
  -3  13  13        3.95       16.48     19.00 o
  -2  13  13        8.58       -8.55     13.45 o
  -1  13  13       13.31       -4.26     16.43 o
   0  13  13       14.44        6.27     12.95 o
   1  13  13       27.07       29.05     20.12 o
   2  13  13        1.28        3.58     16.48 o
   3  13  13       24.34       34.44     18.33 o
   4  13  13        0.02        6.04     14.94 o
   5  13  13        2.98       10.68     14.27 o
  -5  14  13        1.45      -19.28     24.60 o
  -4  14  13       10.66       11.58     21.35 o
  -3  14  13        0.21       -5.38     23.31 o
  -2  14  13       40.59       48.27     23.63 o
  -1  14  13        0.14       12.58     14.66 o
   0  14  13        0.01        8.09     13.60 o
   1  14  13        0.12       13.68     18.57 o
   2  14  13        1.77      -18.36     18.36 o
   3  14  13        1.68       15.82     18.46 o
   4  14  13        0.97       -7.39     25.58 o
   5  14  13        8.82       19.44     23.95 o
  -4  15  13        0.32       22.04     22.74 o
  -3  15  13        0.14      -13.75     20.42 o
  -2  15  13        4.94       20.47     20.15 o
  -1  15  13        0.04        2.51     16.16 o
   0  15  13       21.79       40.83     15.89 o
   1  15  13        4.96       12.90     19.33 o
   2  15  13        4.31        4.34     19.92 o
   3  15  13        4.42       -1.36     25.30 o
   4  15  13        0.10       10.67     21.60 o
  -4  16  13        3.90       17.85     23.89 o
  -3  16  13        5.74      -11.03     21.76 o
  -2  16  13        3.39        5.19     23.59 o
  -1  16  13        0.20        2.10     16.51 o
   0  16  13        2.43       -3.14     17.00 o
   1  16  13        9.05        8.26     20.34 o
   2  16  13        1.16       23.22     23.46 o
   3  16  13        7.32       11.44     19.90 o
   4  16  13        0.59       26.90     23.72 o
  -3  17  13       13.99       -1.32     25.67 o
  -2  17  13        3.68       -9.02     38.64 o
  -1  17  13        4.66       -7.60     17.64 o
   0  17  13        0.02        0.22     18.18 o
   1  17  13        0.65      -25.06     32.25 o
   2  17  13        0.72        5.39     21.11 o
   3  17  13        1.58       13.84     32.87 o
  -3  18  13       12.79        0.40     28.29 o
  -2  18  13        0.00      -11.51     25.11 o
  -1  18  13        0.08      -24.33     24.33 o
   0  18  13        0.41       -4.45     26.57 o
   1  18  13        1.36      -24.39     24.39 o
   2  18  13        0.14      -13.89     22.23 o
   3  18  13        1.32       29.74     27.68 o
  -2  19  13        0.37      -26.90     26.90 o
  -1  19  13        0.32      -24.13     24.13 o
   0  19  13        2.49       -0.18     29.22 o
   1  19  13        2.67       -5.44     29.07 o
   2  19  13        7.22      -24.01     26.58 o
  -1  20  13        0.00        1.19     36.38 o
   0  20  13        0.08        4.19     37.54 o
   1  20  13        0.76       16.03     32.39 o
  -7   0  14        9.59       15.06     38.49 o
  -6   0  14        5.85       13.53     22.32 o
  -5   0  14        1.62       -3.67     29.06 o
  -4   0  14      290.86      322.64     45.82 o
  -3   0  14      827.00      794.88     44.98 o
  -2   0  14       41.74       52.83     13.45 o
  -1   0  14       88.59      103.21     18.71 o
   0   0  14      255.85      273.59     20.21 o
   1   0  14       33.12       22.32     13.74 o
   2   0  14      169.90      159.20     14.67 o
   3   0  14       19.12       30.40     12.44 o
   4   0  14       19.30        3.70     13.94 o
   5   0  14       32.52       34.76     17.04 o
   6   0  14        6.80       10.57     16.93 o
   7   0  14        8.43        1.55     23.22 o
  -7   1  14       10.12       17.21     18.03 o
  -6   1  14        0.14      -15.38     15.38 o
  -5   1  14        0.34      -14.62     14.62 o
  -4   1  14        3.42       -0.05     12.80 o
  -3   1  14      239.42      250.54     20.02 o
  -2   1  14        0.36       -4.31      6.75 o
  -1   1  14      392.43      389.83     18.15 o
   0   1  14        4.94       -4.62      7.60 o
   1   1  14      277.58      272.87     14.05 o
   2   1  14        7.59       -0.81      7.01 o
   3   1  14        0.36       -1.67      7.21 o
   4   1  14        0.12       10.04     10.22 o
   5   1  14        3.96       16.75     11.36 o
   6   1  14        4.31        7.63     12.00 o
  -7   2  14        0.82       -1.35     18.15 o
  -6   2  14        5.78       -1.91     14.68 o
  -5   2  14        5.29        6.19     17.59 o
  -4   2  14      189.39      183.20     28.40 o
  -3   2  14      392.11      340.31     21.91 o
  -2   2  14       12.04        8.33      7.36 o
  -1   2  14       51.43       58.52     10.69 o
   0   2  14      571.89      588.32     19.72 o
   1   2  14      143.99      145.09     13.85 o
   2   2  14        0.00        4.16      7.04 o
   3   2  14        1.60        6.90      8.53 o
   4   2  14       14.15       11.00     10.34 o
   5   2  14       11.13        7.49     10.85 o
   6   2  14        0.01        7.24     11.63 o
  -7   3  14        0.01        0.70     17.41 o
  -6   3  14        0.95        0.89     14.70 o
  -5   3  14        0.09      -14.72     15.22 o
  -4   3  14       49.05       37.64     16.29 o
  -3   3  14       27.74       42.63     13.31 o
  -2   3  14       12.17       10.09      7.34 o
  -1   3  14       95.90       96.33     10.93 o
   0   3  14      246.54      267.82     18.87 o
   1   3  14        6.11        7.05      8.39 o
   2   3  14       18.51       20.86      7.59 o
   3   3  14        2.16       -8.32      8.32 o
   4   3  14        7.02       -9.34      9.34 o
   5   3  14        7.70        0.19     12.05 o
   6   3  14        7.51       18.38     12.14 o
  -6   4  14        5.92       -4.26     14.59 o
  -5   4  14       27.11       30.43     16.44 o
  -4   4  14       23.50       23.29     13.47 o
  -3   4  14        5.84        3.84     11.12 o
  -2   4  14      172.78      174.87     18.05 o
  -1   4  14      331.57      310.76     15.40 o
   0   4  14        0.47        2.22      7.76 o
   1   4  14      247.45      261.71     16.19 o
   2   4  14        0.64       -4.29      8.08 o
   3   4  14       82.38      113.05     12.50 o
   4   4  14       15.31       -3.19      9.30 o
   5   4  14       21.62       49.77     12.69 o
   6   4  14       11.95       14.47     12.89 o
  -6   5  14        1.31       -3.28     34.03 o
  -5   5  14        0.56       18.53     16.66 o
  -4   5  14       40.74       26.10     13.72 o
  -3   5  14        0.24      -11.02     11.02 o
  -2   5  14       27.96       37.42      9.79 o
  -1   5  14        0.88       -0.70      7.68 o
   0   5  14        5.89        5.97      8.14 o
   1   5  14      107.75      121.38     11.33 o
   2   5  14       86.82       89.83     10.55 o
   3   5  14        4.71        2.37     11.80 o
   4   5  14        0.05       -5.67     11.56 o
   5   5  14        1.66       11.66     14.10 o
   6   5  14        2.46       28.75     17.28 o
  -6   6  14        9.41       -5.41     17.83 o
  -5   6  14        0.02        4.51     15.87 o
  -4   6  14        0.07       -9.10     11.94 o
  -3   6  14      488.59      466.33     26.19 o
  -2   6  14       46.04       33.25     11.64 o
  -1   6  14        0.19        4.94      8.23 o
   0   6  14       40.69       34.79      9.33 o
   1   6  14      175.88      157.36     12.56 o
   2   6  14      566.83      569.67     23.68 o
   3   6  14      179.42      206.90     25.70 o
   4   6  14       56.78       82.49     18.90 o
   5   6  14        3.91        1.02     11.03 o
   6   6  14        0.89        5.91     12.44 o
  -6   7  14        0.00        9.66     19.23 o
  -5   7  14        3.15       16.48     17.88 o
  -4   7  14       13.60        0.47     12.45 o
  -3   7  14        7.34       22.51     12.46 o
  -2   7  14      145.37      161.86     15.84 o
  -1   7  14       13.03       16.98      8.33 o
   0   7  14      172.78      169.67     13.33 o
   1   7  14      243.09      215.36     17.36 o
   2   7  14      106.47       99.53     12.69 o
   3   7  14        0.01       16.51     10.18 o
   4   7  14        4.45       11.77     11.19 o
   5   7  14        0.77       -5.56     11.52 o
   6   7  14        0.10       12.24     12.38 o
  -6   8  14        2.09       15.07     29.99 o
  -5   8  14        9.50      -10.98     16.02 o
  -4   8  14       18.13       25.25     15.75 o
  -3   8  14       21.07       39.76     19.97 o
  -2   8  14       84.40       81.97     11.12 o
  -1   8  14       46.22       41.79     11.49 o
   0   8  14        4.99       -7.10      8.19 o
   1   8  14       39.24       46.06     10.12 o
   2   8  14      606.94      591.41     28.46 o
   3   8  14        1.31        0.29      9.59 o
   4   8  14        2.31       -0.31     12.76 o
   5   8  14        0.92       -9.12     11.16 o
   6   8  14        3.63       -3.03     11.89 o
  -6   9  14        1.49       12.10     20.70 o
  -5   9  14        2.26      -11.13     16.72 o
  -4   9  14        4.18       -0.77     13.04 o
  -3   9  14       40.16       32.23     13.18 o
  -2   9  14        0.86        4.25      8.88 o
  -1   9  14       28.74       32.30      8.46 o
   0   9  14       45.32       20.90     11.53 o
   1   9  14      286.89      259.33     17.49 o
   2   9  14       20.48       14.74     10.88 o
   3   9  14        0.51       -9.47      9.47 o
   4   9  14        4.71       -2.00     11.07 o
   5   9  14        1.14       21.71     12.55 o
   6   9  14        1.22        4.45     19.02 o
  -6  10  14        6.32      -21.07     31.82 o
  -5  10  14        0.01       10.69     23.26 o
  -4  10  14       22.49       31.14     14.49 o
  -3  10  14        6.40       25.43     17.69 o
  -2  10  14       83.49       65.98     14.09 o
  -1  10  14        5.35       -0.34     10.66 o
   0  10  14       37.55       33.29     11.78 o
   1  10  14       42.36       32.90     14.97 o
   2  10  14        2.80        3.41     10.66 o
   3  10  14        4.52       -3.70     10.52 o
   4  10  14       35.43       20.84     13.46 o
   5  10  14        2.19       13.10     14.96 o
   6  10  14        2.79       13.93     17.75 o
  -5  11  14        1.94      -22.93     22.93 o
  -4  11  14       17.46       11.00     20.38 o
  -3  11  14       27.14       14.12     18.18 o
  -2  11  14       11.06       28.23     15.26 o
  -1  11  14        0.70       14.49     13.33 o
   0  11  14        1.87       -8.60     10.88 o
   1  11  14       13.20       27.34     12.99 o
   2  11  14       16.11       -1.16     11.03 o
   3  11  14       53.33       45.76     19.67 o
   4  11  14        0.02       25.23     13.36 o
   5  11  14        0.16       10.24     13.62 o
  -5  12  14        0.27       11.01     26.09 o
  -4  12  14       11.48       18.05     24.45 o
  -3  12  14       21.38       20.81     18.70 o
  -2  12  14        0.72       31.85     17.99 o
  -1  12  14        0.01        9.12     14.79 o
   0  12  14        0.81        2.11     13.04 o
   1  12  14        4.22        5.83     12.92 o
   2  12  14        0.02       31.75     14.37 o
   3  12  14       10.64       23.06     13.55 o
   4  12  14        0.01        7.10     14.55 o
   5  12  14        2.36       24.38     16.00 o
  -5  13  14        0.25        3.55     31.80 o
  -4  13  14        0.00       10.14     38.40 o
  -3  13  14        1.48        1.04     19.60 o
  -2  13  14       20.06       -9.21     18.26 o
  -1  13  14        3.20        6.75     14.44 o
   0  13  14        0.25        5.15     13.57 o
   1  13  14        6.15        6.56     13.55 o
   2  13  14        0.16       15.25     13.62 o
   3  13  14        0.12       -7.65     13.30 o
   4  13  14        5.32       25.76     16.18 o
   5  13  14        0.09       20.27     16.58 o
  -5  14  14        0.08      -20.53     26.49 o
  -4  14  14        5.97       -9.69     20.60 o
  -3  14  14        1.24      -12.98     19.71 o
  -2  14  14        2.24       -3.00     17.99 o
  -1  14  14        0.00      -15.30     15.30 o
   0  14  14       64.46       53.48     16.71 o
   1  14  14        0.79       18.30     14.86 o
   2  14  14        4.77       12.01     14.01 o
   3  14  14       16.10      -10.69     14.50 o
   4  14  14        3.25       10.66     16.68 o
  -4  15  14        0.02       -7.36     22.56 o
  -3  15  14        8.14       23.41     22.52 o
  -2  15  14       24.60       53.41     22.65 o
  -1  15  14        0.12       22.63     17.43 o
   0  15  14        2.00       -4.22     13.99 o
   1  15  14        0.12       -8.53     14.80 o
   2  15  14        9.96       14.70     15.37 o
   3  15  14        8.94       11.84     20.14 o
   4  15  14        0.02       22.94     16.06 o
  -4  16  14        0.09       -0.89     24.49 o
  -3  16  14        0.30       -3.47     30.46 o
  -2  16  14        0.44      -22.83     22.83 o
  -1  16  14        1.76       -6.73     18.80 o
   0  16  14        1.95        9.08     17.06 o
   1  16  14       10.23       17.87     16.02 o
   2  16  14        3.71       37.22     27.42 o
   3  16  14        0.00        8.42     24.72 o
   4  16  14        1.04       -0.75     16.84 o
  -3  17  14        3.34       35.31     30.12 o
  -2  17  14        0.13       43.97     59.32 o
  -1  17  14        2.49        2.08     24.93 o
   0  17  14        0.11       33.40     19.67 o
   1  17  14        1.28        1.72     17.32 o
   2  17  14        4.03       -4.20     21.44 o
   3  17  14        8.13       48.03     28.74 o
  -2  18  14        9.83        2.27     28.72 o
  -1  18  14        0.08       -3.88     27.44 o
   0  18  14        0.58       10.06     20.68 o
   1  18  14       17.18       18.71     21.71 o
   2  18  14        6.99       25.45     24.16 o
  -1  19  14        0.29       20.59     31.66 o
   0  19  14       12.54        7.70     21.25 o
   1  19  14        4.16       17.11     25.34 o
  -6   1  15        0.13       17.61     15.10 o
  -5   1  15        6.11      -10.15     15.36 o
  -4   1  15       49.57       57.24     17.95 o
  -3   1  15      119.41      170.35     17.79 o
  -2   1  15       77.39      105.01     11.62 o
  -1   1  15        1.85        8.35      8.70 o
   0   1  15       32.56       24.34     10.54 o
   1   1  15        0.01       -2.49      7.20 o
   2   1  15       71.01       76.35     10.57 o
   3   1  15        0.58       -0.20      9.92 o
   4   1  15        4.20        3.94     10.49 o
   5   1  15       17.45       13.65     11.71 o
   6   1  15       12.74       14.09     13.02 o
  -6   2  15        1.92       16.16     15.72 o
  -5   2  15        5.92      -15.22     15.22 o
  -4   2  15        9.35       -2.17     14.55 o
  -3   2  15       43.25       43.32     13.92 o
  -2   2  15        2.74        1.35      7.80 o
  -1   2  15       33.48       29.13     11.39 o
   0   2  15        0.22       -6.87      6.87 o
   1   2  15        3.66        3.04      7.50 o
   2   2  15      446.44      410.85     17.31 o
   3   2  15        2.90       13.78      9.46 o
   4   2  15        4.41       -1.13     11.91 o
   5   2  15        1.13        4.95     11.99 o
   6   2  15        3.19       -7.45     12.16 o
  -6   3  15       14.08       26.53     16.14 o
  -5   3  15        3.39        5.85     16.33 o
  -4   3  15       74.29       73.70     33.87 o
  -3   3  15       32.81       10.01     12.37 o
  -2   3  15       11.15       22.17      9.95 o
  -1   3  15      127.74      134.40     12.16 o
   0   3  15        3.42       -2.21      7.57 o
   1   3  15      309.34      358.48     18.04 o
   2   3  15       38.70       24.83     11.97 o
   3   3  15       62.18       63.77     11.13 o
   4   3  15        1.01       -5.66     10.25 o
   5   3  15       11.21        7.27     11.48 o
   6   3  15        4.40        7.61     12.68 o
  -6   4  15        7.16        6.34     19.15 o
  -5   4  15        1.17       -6.73     15.73 o
  -4   4  15       35.29       73.52     39.67 o
  -3   4  15      100.34      132.47     17.74 o
  -2   4  15       99.84       98.11     15.26 o
  -1   4  15       39.36       66.62     10.35 o
   0   4  15       86.42       97.34     11.70 o
   1   4  15      213.64      200.59     13.70 o
   2   4  15        1.88        4.50      9.01 o
   3   4  15       24.51       30.40      9.76 o
   4   4  15       19.93       31.46     16.94 o
   5   4  15       33.89       22.28     18.29 o
   6   4  15        5.44        5.39     12.24 o
  -6   5  15        5.55      -10.12     18.40 o
  -5   5  15       50.76       44.14     19.40 o
  -4   5  15       81.50       79.82     16.18 o
  -3   5  15      173.38      217.20     24.57 o
  -2   5  15        3.36       -6.76      9.87 o
  -1   5  15        2.25       12.17      8.84 o
   0   5  15       84.56       95.02     11.42 o
   1   5  15     1102.73     1078.19     29.30 o
   2   5  15      180.24      194.91     13.89 o
   3   5  15       38.20       47.60     12.80 o
   4   5  15        3.68       12.48     13.12 o
   5   5  15        0.06        5.40     16.31 o
   6   5  15       12.58       17.31     15.53 o
  -6   6  15        5.08      -10.66     19.08 o
  -5   6  15        0.57       15.19     18.36 o
  -4   6  15        1.32       -1.48     13.35 o
  -3   6  15        0.11       11.66     13.12 o
  -2   6  15       92.18      106.06     14.15 o
  -1   6  15      182.76      174.96     19.26 o
   0   6  15      188.65      200.60     14.29 o
   1   6  15       21.03       10.99      9.19 o
   2   6  15        0.73       11.35     10.26 o
   3   6  15       10.31       -3.67     10.18 o
   4   6  15        0.86       -1.76     11.02 o
   5   6  15        0.06        3.84     11.77 o
   6   6  15        4.81        2.71     12.91 o
  -6   7  15        4.36      -13.66     20.23 o
  -5   7  15        2.85        5.98     17.09 o
  -4   7  15       64.04       75.34     16.26 o
  -3   7  15      137.93      147.56     17.34 o
  -2   7  15       31.08       38.50     13.58 o
  -1   7  15      360.98      313.33     19.41 o
   0   7  15        5.96       -3.54      8.26 o
   1   7  15      237.60      219.87     15.00 o
   2   7  15      183.36      203.89     16.24 o
   3   7  15       96.17       97.81     13.77 o
   4   7  15        6.48       11.02     11.90 o
   5   7  15        8.37       27.69     12.81 o
   6   7  15        8.88       20.11     16.43 o
  -6   8  15        5.09       18.41     21.27 o
  -5   8  15        5.30       12.56     18.31 o
  -4   8  15       15.63        4.81     13.67 o
  -3   8  15        0.18        6.47     14.81 o
  -2   8  15      146.90      143.10     16.22 o
  -1   8  15        0.40       -4.31     11.82 o
   0   8  15       56.34       43.39     10.67 o
   1   8  15      176.52      191.18     14.78 o
   2   8  15       31.97       17.77     10.64 o
   3   8  15       40.82       48.17     18.49 o
   4   8  15        9.38        6.53     11.86 o
   5   8  15        5.49        2.61     12.33 o
   6   8  15        1.07       17.09     19.13 o
  -6   9  15        5.42       -1.64     26.74 o
  -5   9  15        5.41       10.27     17.58 o
  -4   9  15        1.43        5.04     14.39 o
  -3   9  15        1.81       44.80     13.44 o
  -2   9  15       17.21       31.38     10.21 o
  -1   9  15       14.05       26.03     12.46 o
   0   9  15        0.77       11.54     10.88 o
   1   9  15       48.19       33.12     11.50 o
   2   9  15        0.01        1.36     10.53 o
   3   9  15       16.86       12.28     11.00 o
   4   9  15        2.61        0.72     12.20 o
   5   9  15        0.01       12.69     13.47 o
   6   9  15       20.67       71.86     40.15 o
  -5  10  15        0.71       23.83     34.47 o
  -4  10  15        1.59        7.78     17.79 o
  -3  10  15       92.31      102.64     27.49 o
  -2  10  15       54.37       50.17     15.80 o
  -1  10  15        1.96        0.12     11.71 o
   0  10  15        0.04       -0.05     11.08 o
   1  10  15        1.84       -8.27     10.97 o
   2  10  15       16.90        8.56     10.97 o
   3  10  15       57.52       62.70     14.34 o
   4  10  15       15.29       27.13     15.16 o
   5  10  15        1.50      -12.68     12.72 o
  -5  11  15       10.32        2.44     38.61 o
  -4  11  15       16.22       -7.28     18.49 o
  -3  11  15       55.58       69.48     21.98 o
  -2  11  15       74.64       63.25     24.65 o
  -1  11  15       44.88       49.96     16.12 o
   0  11  15        1.27      -10.70     10.70 o
   1  11  15       11.95       14.42     12.86 o
   2  11  15       28.09        0.20     12.85 o
   3  11  15        4.43       -5.30     12.02 o
   4  11  15        4.56        4.94     13.36 o
   5  11  15        1.65       15.66     14.60 o
  -5  12  15        4.50        4.01     26.70 o
  -4  12  15        0.00      -18.87     18.87 o
  -3  12  15        0.76      -20.09     21.14 o
  -2  12  15        0.06        2.54     18.16 o
  -1  12  15        0.00        2.46     12.91 o
   0  12  15        0.00        9.26     14.30 o
   1  12  15       22.38       46.69     15.31 o
   2  12  15        4.98        8.34     14.02 o
   3  12  15        6.21       -5.51     14.78 o
   4  12  15        0.13      -10.76     14.96 o
   5  12  15        6.11       14.87     21.07 o
  -5  13  15        2.25      -30.73     30.73 o
  -4  13  15        0.39        7.34     20.63 o
  -3  13  15        2.67       32.54     21.20 o
  -2  13  15        0.47        8.92     18.91 o
  -1  13  15        3.26       24.48     15.61 o
   0  13  15        0.52       40.86     15.56 o
   1  13  15        6.26        9.54     20.04 o
   2  13  15        7.63       13.95     15.16 o
   3  13  15        4.20        5.53     15.73 o
   4  13  15       11.77        2.45     16.53 o
  -4  14  15        6.70       21.55     23.20 o
  -3  14  15        0.98       -5.06     20.57 o
  -2  14  15        3.29        9.95     19.36 o
  -1  14  15        0.27        0.07     17.43 o
   0  14  15        1.89       11.71     15.28 o
   1  14  15        1.32       -8.18     13.64 o
   2  14  15       15.89        7.49     14.72 o
   3  14  15        1.48      -11.46     15.85 o
   4  14  15        3.35      -10.43     15.75 o
  -4  15  15        6.36       11.41     23.89 o
  -3  15  15        0.53       64.80     25.43 o
  -2  15  15        0.08       49.52     26.59 o
  -1  15  15        4.13       -8.01     16.83 o
   0  15  15        8.38        4.53     15.93 o
   1  15  15        0.41      -13.91     15.55 o
   2  15  15        0.34      -14.85     14.85 o
   3  15  15        3.62        9.85     17.29 o
   4  15  15        0.76        8.42     18.02 o
  -3  16  15        0.18       -4.57     26.86 o
  -2  16  15        0.05       17.66     49.24 o
  -1  16  15       21.57       13.36     26.67 o
   0  16  15        9.16        5.31     18.45 o
   1  16  15        3.15      -21.43     21.43 o
   2  16  15       16.20       35.74     18.10 o
   3  16  15        0.85        5.85     18.55 o
  -3  17  15        0.55       12.56     48.57 o
  -2  17  15        3.07       15.92     29.41 o
  -1  17  15        0.07      -13.52     26.96 o
   0  17  15        0.22        2.88     19.47 o
   1  17  15        2.08      -17.57     17.57 o
   2  17  15        0.67        5.22     18.50 o
   3  17  15        0.12       -4.77     18.83 o
  -2  18  15        0.62       13.94     33.83 o
  -1  18  15        0.01        4.58     28.34 o
   0  18  15        0.22      -18.90     19.03 o
   1  18  15        2.90        1.17     21.12 o
   2  18  15        4.72        8.34     19.78 o
  -1  19  15        5.67       -3.45     29.94 o
   0  19  15        1.10      -21.01     21.01 o
  -6   0  16        2.57      -21.80     21.80 o
  -5   0  16        7.46       15.07     33.15 o
  -4   0  16        9.30       14.41     27.54 o
  -3   0  16      153.33      151.41     26.20 o
  -2   0  16       52.91       50.31     14.86 o
  -1   0  16        2.41        9.41     12.77 o
   0   0  16       60.33       48.59     14.68 o
   1   0  16       17.85       18.17     12.11 o
   2   0  16        7.55        2.59     12.34 o
   3   0  16       22.03       20.69     16.09 o
   4   0  16       10.38      -11.07     15.13 o
   5   0  16       19.78       39.79     18.57 o
   6   0  16        1.06        8.14     18.64 o
  -6   1  16       10.77       12.29     16.08 o
  -5   1  16        3.80       25.56     23.78 o
  -4   1  16        7.29       36.82     26.31 o
  -3   1  16      314.40      255.91     21.37 o
  -2   1  16        7.34        6.59      9.29 o
  -1   1  16        0.32        6.99      9.26 o
   0   1  16        3.07       -1.40     10.37 o
   1   1  16        2.01        6.60      8.25 o
   2   1  16       53.69       42.06      9.94 o
   3   1  16      132.75      157.06     16.32 o
   4   1  16        1.43      -10.67     10.67 o
   5   1  16        0.01        3.93     12.13 o
   6   1  16        6.96       12.19     13.02 o
  -6   2  16        1.47      -14.77     14.77 o
  -5   2  16       10.97       17.47     17.42 o
  -4   2  16       30.11       30.95     20.73 o
  -3   2  16      230.88      236.43     21.31 o
  -2   2  16      347.24      367.86     20.66 o
  -1   2  16       66.63       45.44     10.69 o
   0   2  16       48.57       37.74      9.67 o
   1   2  16        3.29        5.72      7.98 o
   2   2  16        0.63       -8.54      8.54 o
   3   2  16        5.17       -9.74      9.74 o
   4   2  16        1.32        1.25     11.14 o
   5   2  16        1.47       15.20     14.74 o
   6   2  16        8.68        3.51     13.30 o
  -6   3  16        0.14       -0.65     16.35 o
  -5   3  16       31.02       25.36     17.91 o
  -4   3  16        0.68      -12.11     17.32 o
  -3   3  16      101.76       69.58     16.01 o
  -2   3  16       85.03       86.59     14.57 o
  -1   3  16      107.63      104.96     12.06 o
   0   3  16        8.08       20.80      9.06 o
   1   3  16       92.50       72.78     10.88 o
   2   3  16       18.91       22.33      9.46 o
   3   3  16        9.32       14.51     11.52 o
   4   3  16        3.83       -7.26     10.78 o
   5   3  16       13.17       -4.97     11.86 o
   6   3  16        0.70       20.88     13.30 o
  -6   4  16        2.51        2.86     19.29 o
  -5   4  16        1.60      -13.69     16.32 o
  -4   4  16        0.07      -13.01     15.93 o
  -3   4  16      249.85      281.04     45.93 o
  -2   4  16      308.50      337.40     22.32 o
  -1   4  16       90.28      114.24     12.38 o
   0   4  16      219.83      231.59     15.17 o
   1   4  16      145.38      128.53     12.60 o
   2   4  16      132.10      125.83     15.66 o
   3   4  16      178.73      172.45     19.51 o
   4   4  16        0.01       12.37     11.64 o
   5   4  16        2.90       -7.18     11.60 o
   6   4  16        1.18        9.10     13.34 o
  -6   5  16        0.90       13.40     21.04 o
  -5   5  16        0.96      -15.84     15.84 o
  -4   5  16       31.87       49.37     15.69 o
  -3   5  16       16.25       -4.55     21.72 o
  -2   5  16      139.71      112.15     17.28 o
  -1   5  16       45.93       45.66     10.67 o
   0   5  16       13.29       28.93      9.44 o
   1   5  16       18.14       22.70      9.33 o
   2   5  16       81.56       70.81     12.51 o
   3   5  16        2.14       -1.30     10.71 o
   4   5  16        0.22       11.16     13.33 o
   5   5  16        3.49       40.10     16.01 o
   6   5  16        0.00       23.38     16.64 o
  -6   6  16        2.34       28.61     23.67 o
  -5   6  16       21.60       19.43     18.43 o
  -4   6  16        4.91      -12.00     12.98 o
  -3   6  16        6.20       -7.80     16.38 o
  -2   6  16       21.86       19.79     11.79 o
  -1   6  16        0.36        0.81     10.58 o
   0   6  16      123.40      119.94     13.01 o
   1   6  16        3.59        2.26     10.10 o
   2   6  16      517.61      513.78     23.46 o
   3   6  16      105.53      102.66     15.00 o
   4   6  16       11.95       11.94     11.93 o
   5   6  16        0.02      -11.80     11.80 o
   6   6  16        7.27        9.70     14.38 o
  -6   7  16        3.69        5.16     20.17 o
  -5   7  16        0.71        4.66     18.25 o
  -4   7  16        8.55       28.54     14.60 o
  -3   7  16        6.20      -10.62     12.49 o
  -2   7  16      362.48      402.61     27.26 o
  -1   7  16        0.15       14.25     11.31 o
   0   7  16       16.43       10.89     15.33 o
   1   7  16      156.38      151.90     13.84 o
   2   7  16       46.14       52.18     12.03 o
   3   7  16       32.37       31.88     13.90 o
   4   7  16       41.69       34.33     17.21 o
   5   7  16        0.02       11.89     12.78 o
   6   7  16        0.18       18.99     14.13 o
  -6   8  16        0.70       17.02     20.67 o
  -5   8  16        7.75      -13.27     18.04 o
  -4   8  16        0.00      -13.01     13.01 o
  -3   8  16       17.93       33.17     13.41 o
  -2   8  16      269.89      295.95     20.76 o
  -1   8  16        0.97       26.50     11.84 o
   0   8  16      154.61      149.60     16.16 o
   1   8  16       38.45       38.80     11.87 o
   2   8  16       17.56        1.73     11.58 o
   3   8  16       34.49       30.91     12.95 o
   4   8  16       16.98       26.14     12.98 o
   5   8  16        0.27        3.43     13.44 o
  -5   9  16        5.76       -7.72     24.53 o
  -4   9  16        3.81      -11.27     17.38 o
  -3   9  16        2.41        6.19     18.05 o
  -2   9  16        0.90       -7.83     14.33 o
  -1   9  16       83.80      121.13     15.75 o
   0   9  16        1.03      -10.56     10.90 o
   1   9  16       15.38       -9.98      9.98 o
   2   9  16        6.78       -0.83     11.10 o
   3   9  16        0.25        3.75     12.89 o
   4   9  16       21.50        4.97     13.44 o
   5   9  16        0.78       -5.42     13.68 o
  -5  10  16        0.31        7.72     25.00 o
  -4  10  16        0.75       22.66     21.53 o
  -3  10  16       67.66       31.06     19.84 o
  -2  10  16        9.62       -1.29     20.07 o
  -1  10  16       35.51       22.29     13.15 o
   0  10  16       14.58       -6.48     14.34 o
   1  10  16        1.88       -1.37     14.33 o
   2  10  16       31.23       37.45     12.42 o
   3  10  16       10.43       10.76     12.83 o
   4  10  16       20.43       11.31     13.60 o
   5  10  16        2.87        4.75     14.10 o
  -5  11  16        0.06       -1.81     28.29 o
  -4  11  16        2.49      -18.83     18.83 o
  -3  11  16        1.20        6.19     18.87 o
  -2  11  16       20.20       -7.45     17.49 o
  -1  11  16        5.45       -6.83     12.47 o
   0  11  16        2.25       -1.47     13.03 o
   1  11  16        5.66        0.44     13.69 o
   2  11  16       16.64       16.47     13.83 o
   3  11  16        1.51       25.15     20.52 o
   4  11  16        9.88       19.27     14.27 o
   5  11  16        3.11       10.32     15.11 o
  -5  12  16        3.10       12.53     27.15 o
  -4  12  16        3.86      -20.58     20.91 o
  -3  12  16        2.50      -18.46     18.46 o
  -2  12  16       45.78       47.84     22.04 o
  -1  12  16        6.45       11.35     13.34 o
   0  12  16        0.18       -8.93     13.57 o
   1  12  16        0.72        9.92     13.41 o
   2  12  16        4.81       13.26     14.68 o
   3  12  16        2.09       -0.50     15.65 o
   4  12  16        8.80       21.18     19.52 o
   5  12  16        1.70        7.76     25.90 o
  -4  13  16        7.17      -22.97     31.20 o
  -3  13  16        0.10        4.10     34.46 o
  -2  13  16        0.00       -9.08     19.26 o
  -1  13  16        2.65        0.75     16.71 o
   0  13  16        6.22        1.89     21.59 o
   1  13  16        1.74        1.87     15.80 o
   2  13  16       13.11        5.87     14.82 o
   3  13  16        0.57        7.95     21.58 o
   4  13  16        5.62       32.26     28.56 o
  -4  14  16        0.07       19.83     23.76 o
  -3  14  16       11.17       24.73     23.01 o
  -2  14  16       11.02       41.34     27.07 o
  -1  14  16        0.02       -7.56     18.51 o
   0  14  16       16.16       16.03     16.35 o
   1  14  16        0.46       18.15     16.54 o
   2  14  16        3.90       -7.47     16.32 o
   3  14  16        3.30       13.87     17.45 o
   4  14  16        0.00       17.74     18.64 o
  -4  15  16        5.62       -0.05     24.02 o
  -3  15  16       10.25       26.65     23.52 o
  -2  15  16        0.00       40.13     27.74 o
  -1  15  16        1.08        2.44     25.68 o
   0  15  16        0.07        4.55     18.41 o
   1  15  16       13.12        5.61     16.44 o
   2  15  16        2.78        2.01     16.03 o
   3  15  16       22.46       17.51     19.22 o
  -3  16  16        0.42      -10.77     28.14 o
  -2  16  16        0.14       14.96     31.15 o
  -1  16  16        0.26        0.09     48.25 o
   0  16  16        1.07       23.85     47.39 o
   1  16  16        0.52       -8.63     16.93 o
   2  16  16       16.65        9.49     17.93 o
   3  16  16        1.18       -0.93     35.48 o
  -2  17  16        0.00       10.76     29.39 o
  -1  17  16        0.28       -1.97     28.53 o
   0  17  16        2.42      -12.86     20.74 o
   1  17  16        0.96       -7.20     18.51 o
   2  17  16        2.98       15.64     18.74 o
  -1  18  16        6.22       -4.80     27.54 o
   0  18  16        0.88        3.38     27.07 o
   1  18  16        5.57        2.46     21.69 o
  -6   1  17        1.80       -9.48     26.51 o
  -5   1  17        7.58        9.23     23.59 o
  -4   1  17        9.24       -3.66     21.40 o
  -3   1  17       61.70       72.96     16.51 o
  -2   1  17      202.39      221.03     21.03 o
  -1   1  17        0.99       -6.39     14.19 o
   0   1  17        1.43        5.27      9.51 o
   1   1  17      130.01      131.96     12.86 o
   2   1  17      353.69      385.92     18.40 o
   3   1  17       21.51       16.49     12.08 o
   4   1  17       26.14       20.98     11.83 o
   5   1  17        7.49        7.39     12.64 o
   6   1  17        7.29       20.30     14.19 o
  -6   2  17        0.23      -15.24     15.24 o
  -5   2  17        0.33        4.45     17.03 o
  -4   2  17        4.63        5.58     20.92 o
  -3   2  17       13.93       20.94     14.36 o
  -2   2  17       54.45       33.17     14.61 o
  -1   2  17       33.63       28.22     14.36 o
   0   2  17       25.21        5.86      9.07 o
   1   2  17       18.44       11.57     10.11 o
   2   2  17       90.95       62.72     16.38 o
   3   2  17       17.12       27.30     18.19 o
   4   2  17        0.36        2.50     11.63 o
   5   2  17        2.11       -0.73     12.24 o
   6   2  17        0.47       14.89     17.15 o
  -6   3  17       35.73       24.23     20.85 o
  -5   3  17        9.45       -0.64     17.08 o
  -4   3  17       10.25        1.51     16.83 o
  -3   3  17       20.03       24.72     15.23 o
  -2   3  17       47.39       12.93     16.75 o
  -1   3  17      100.25       97.14     13.18 o
   0   3  17        8.60       11.60      9.12 o
   1   3  17      140.81      133.19     13.07 o
   2   3  17       75.51       54.86     13.77 o
   3   3  17       90.11       76.48     14.67 o
   4   3  17        3.71        8.36     11.83 o
   5   3  17        0.23        3.31     12.97 o
   6   3  17        1.56        5.05     19.77 o
  -6   4  17        0.09       -6.67     20.97 o
  -5   4  17       23.96       32.96     24.60 o
  -4   4  17       15.55        5.56     18.05 o
  -3   4  17        5.28       -8.64     12.78 o
  -2   4  17        1.51       -6.73     15.07 o
  -1   4  17       39.58       34.83     10.27 o
   0   4  17       98.53      107.69     12.47 o
   1   4  17       24.12       10.38      9.60 o
   2   4  17       78.62       74.39     15.38 o
   3   4  17        6.67       19.92     18.34 o
   4   4  17        2.58        5.39     11.72 o
   5   4  17        0.58       -3.46     12.26 o
   6   4  17        0.05       16.12     16.27 o
  -6   5  17        1.83       10.36     21.45 o
  -5   5  17        2.56       18.12     21.01 o
  -4   5  17       13.32        5.75     13.95 o
  -3   5  17       72.25       50.87     16.07 o
  -2   5  17       34.08       26.12     14.39 o
  -1   5  17       65.30       64.26     16.69 o
   0   5  17       40.49       42.54     13.61 o
   1   5  17       58.06       61.99     11.76 o
   2   5  17       91.66       68.76     16.12 o
   3   5  17        6.41       27.66     14.94 o
   4   5  17       16.77       22.84     18.94 o
   5   5  17        0.07       -7.44     13.81 o
   6   5  17        8.41      -12.29     14.16 o
  -6   6  17        7.10       11.38     21.46 o
  -5   6  17        0.84       17.34     18.57 o
  -4   6  17        3.68       -4.56     13.75 o
  -3   6  17        0.03        9.29     16.73 o
  -2   6  17        0.12       -7.33     13.72 o
  -1   6  17       35.88       39.90     17.65 o
   0   6  17      137.36      137.18     14.02 o
   1   6  17       26.92       18.35     10.45 o
   2   6  17       18.33        6.42     12.80 o
   3   6  17        2.64        0.62     22.00 o
   4   6  17       23.35       36.62     14.76 o
   5   6  17        4.75        6.30     12.99 o
  -6   7  17        0.00      -15.84     34.79 o
  -5   7  17       13.15       29.96     19.77 o
  -4   7  17       19.06       17.23     14.58 o
  -3   7  17       18.79       22.65     14.22 o
  -2   7  17      244.98      239.20     27.25 o
  -1   7  17        2.26       -1.08     11.13 o
   0   7  17        4.07        6.18     11.11 o
   1   7  17      167.11      164.13     30.64 o
   2   7  17      177.23      147.01     16.02 o
   3   7  17        0.95        0.06     16.37 o
   4   7  17        7.46       -7.26     12.14 o
   5   7  17        8.41        8.24     13.70 o
  -5   8  17        0.45      -18.59     18.59 o
  -4   8  17        0.05       41.63     16.44 o
  -3   8  17       78.09       77.95     21.93 o
  -2   8  17       98.65      129.78     19.71 o
  -1   8  17       22.43       26.17     12.52 o
   0   8  17       38.38       24.92     12.39 o
   1   8  17        2.02       -1.23     10.47 o
   2   8  17        0.18       11.16     11.18 o
   3   8  17       16.25        8.98     17.61 o
   4   8  17        2.75       -4.04     15.86 o
   5   8  17        7.21        9.97     14.09 o
  -5   9  17        0.94       23.13     28.14 o
  -4   9  17        0.40        3.17     19.00 o
  -3   9  17       78.23      126.31     23.96 o
  -2   9  17       33.30       34.95     16.30 o
  -1   9  17       34.76       19.78     12.78 o
   0   9  17       14.12       20.98     13.90 o
   1   9  17       22.29       44.46     14.43 o
   2   9  17       24.27       21.86     12.77 o
   3   9  17        4.33       -1.86     12.96 o
   4   9  17        0.01       18.39     14.01 o
   5   9  17        0.88       16.14     18.33 o
  -5  10  17        4.06       -6.33     27.13 o
  -4  10  17        0.73       10.05     21.05 o
  -3  10  17        0.73       -2.86     19.57 o
  -2  10  17       24.60        3.09     17.82 o
  -1  10  17        1.83       15.32     13.47 o
   0  10  17        0.01       19.42     14.06 o
   1  10  17       38.26       28.04     14.80 o
   2  10  17       12.71       12.84     13.80 o
   3  10  17        8.50       10.50     13.91 o
   4  10  17        4.07       -1.16     14.32 o
   5  10  17        1.97      -13.89     20.60 o
  -5  11  17       10.21       45.23     30.82 o
  -4  11  17        8.84       29.11     21.51 o
  -3  11  17        1.00      -13.31     18.79 o
  -2  11  17       12.96       17.46     19.97 o
  -1  11  17        0.09        0.39     12.93 o
   0  11  17        3.22      -12.12     14.00 o
   1  11  17       33.49       16.73     14.45 o
   2  11  17        5.58       -5.11     15.09 o
   3  11  17       29.21      -11.05     14.91 o
   4  11  17        3.35      -11.26     15.97 o
  -4  12  17        3.87       30.28     22.18 o
  -3  12  17        4.70       12.61     21.58 o
  -2  12  17        6.29       17.03     20.01 o
  -1  12  17        1.91        6.06     16.02 o
   0  12  17       45.76       36.95     16.04 o
   1  12  17        0.72       19.39     18.65 o
   2  12  17        0.06       -1.11     16.85 o
   3  12  17        0.39       -7.02     15.90 o
   4  12  17        4.51        5.19     21.46 o
  -4  13  17        0.90      -26.38     26.38 o
  -3  13  17        2.05        8.53     31.15 o
  -2  13  17        1.30        2.17     21.40 o
  -1  13  17        1.51       11.44     22.35 o
   0  13  17        1.00      -11.27     14.71 o
   1  13  17        0.21      -14.97     14.97 o
   2  13  17       13.27       -1.52     16.02 o
   3  13  17        0.01        3.39     18.95 o
   4  13  17        1.39       -6.65     24.79 o
  -4  14  17        0.07       35.98     30.16 o
  -3  14  17       21.58       22.68     23.71 o
  -2  14  17        0.59        6.35     26.26 o
  -1  14  17        9.69       27.00     35.85 o
   0  14  17        3.02        3.31     16.44 o
   1  14  17        1.46      -14.19     15.59 o
   2  14  17        0.58      -15.74     15.74 o
   3  14  17       10.17      -13.31     19.71 o
  -3  15  17        3.74      -11.89     33.39 o
  -2  15  17        3.78       -3.83     36.89 o
  -1  15  17        1.60       27.97     26.29 o
   0  15  17        1.71      -17.31     17.31 o
   1  15  17        3.37       24.84     17.97 o
   2  15  17        1.06        1.64     17.52 o
   3  15  17        2.81        7.54     20.02 o
  -3  16  17        2.82       -4.48     37.93 o
  -2  16  17        0.64        1.41     29.19 o
  -1  16  17        0.74        1.82     26.46 o
   0  16  17        2.42       20.24     21.68 o
   1  16  17        0.45       -5.18     17.60 o
   2  16  17        0.03       -2.42     17.69 o
  -2  17  17        3.76       40.98     70.89 o
  -1  17  17        0.39       -5.29     52.18 o
   0  17  17        3.66       22.43     22.87 o
   1  17  17        0.45       23.03     21.77 o
  -6   0  18        1.22       -7.66     24.03 o
  -5   0  18       14.15       21.33     34.42 o
  -4   0  18        0.97      -13.67     28.69 o
  -3   0  18       12.46       15.80     21.68 o
  -2   0  18      457.19      504.32     41.43 o
  -1   0  18       13.05       33.40     15.16 o
   0   0  18        0.97       -6.44     14.55 o
   1   0  18       64.51       50.92     19.95 o
   2   0  18        4.65      -12.73     12.73 o
   3   0  18       13.79       19.68     17.03 o
   4   0  18        3.96       -5.80     17.18 o
   5   0  18        7.53        4.28     22.99 o
   6   0  18        0.03       26.07     25.30 o
  -6   1  18        7.83       -3.79     17.23 o
  -5   1  18        0.99        4.23     24.51 o
  -4   1  18        0.04      -14.98     35.90 o
  -3   1  18        7.76       12.06     14.68 o
  -2   1  18        3.00       46.95     15.82 o
  -1   1  18       25.42       22.73     10.69 o
   0   1  18        2.67       18.49     11.36 o
   1   1  18        6.29       -8.83      8.83 o
   2   1  18        7.31       18.46     10.59 o
   3   1  18       38.94       34.65     14.59 o
   4   1  18        8.19        7.54     11.91 o
   5   1  18        1.80       -9.66     13.01 o
   6   1  18        0.12       -3.68     14.62 o
  -6   2  18        7.17       -5.33     17.18 o
  -5   2  18        1.64       -9.62     23.84 o
  -4   2  18       24.72        7.57     28.06 o
  -3   2  18       17.40        7.16     18.28 o
  -2   2  18        2.03        2.72     17.01 o
  -1   2  18        0.38        0.84     10.03 o
   0   2  18        0.71       -3.02      9.11 o
   1   2  18        9.00       -2.29     10.23 o
   2   2  18        0.05       -3.56      9.98 o
   3   2  18        8.70       11.74     18.27 o
   4   2  18        0.57       15.65     12.93 o
   5   2  18        1.01       38.68     14.52 o
   6   2  18        9.81        8.91     14.23 o
  -6   3  18        0.85        9.02     21.62 o
  -5   3  18        9.68       -2.31     18.76 o
  -4   3  18       22.25      -21.21     21.21 o
  -3   3  18        1.87       27.45     15.02 o
  -2   3  18       10.29        7.57     14.13 o
  -1   3  18       16.18       19.44     17.82 o
   0   3  18       33.89       42.46     12.70 o
   1   3  18      328.09      310.61     17.95 o
   2   3  18       26.14       42.89     16.32 o
   3   3  18       40.11       44.80     13.57 o
   4   3  18        0.03       -4.63     14.60 o
   5   3  18        6.42       11.06     13.61 o
   6   3  18        1.40       -7.39     27.77 o
  -6   4  18        1.63        1.17     23.09 o
  -5   4  18        0.51        6.28     18.33 o
  -4   4  18        3.46       -1.66     23.32 o
  -3   4  18       35.23       11.27     15.16 o
  -2   4  18       82.37       90.28     17.46 o
  -1   4  18      197.57      171.14     17.46 o
   0   4  18       52.68       52.02     11.31 o
   1   4  18       14.52       11.53      9.75 o
   2   4  18       12.96        2.76     11.05 o
   3   4  18        9.01       -9.08     12.75 o
   4   4  18        0.51      -11.43     13.56 o
   5   4  18        0.01       -9.62     15.33 o
  -5   5  18       20.64        7.00     18.78 o
  -4   5  18        0.07        1.43     41.98 o
  -3   5  18        7.36        8.38     17.67 o
  -2   5  18       24.31       16.67     23.07 o
  -1   5  18        0.11       -7.74     11.30 o
   0   5  18        0.99       -2.71      9.42 o
   1   5  18        1.29       -0.33     12.35 o
   2   5  18       55.79       58.92     13.33 o
   3   5  18        3.13       -8.55     12.27 o
   4   5  18        8.25       13.55     13.99 o
   5   5  18        2.07        2.61     17.85 o
  -5   6  18        2.24      -17.38     17.83 o
  -4   6  18       15.14        8.93     15.12 o
  -3   6  18        0.65       10.19     18.15 o
  -2   6  18      121.22       75.71     21.27 o
  -1   6  18      195.11      192.39     18.79 o
   0   6  18       30.76       40.40     13.09 o
   1   6  18       12.04        9.01     11.12 o
   2   6  18       33.48       45.11     12.84 o
   3   6  18        0.35       15.80     13.00 o
   4   6  18        9.64       11.72     13.06 o
   5   6  18        2.82       10.67     16.17 o
  -5   7  18       16.25       36.98     27.48 o
  -4   7  18        0.00       10.76     15.05 o
  -3   7  18        0.98      -17.09     17.09 o
  -2   7  18        0.91       -3.31     14.88 o
  -1   7  18        7.31       10.99     12.63 o
   0   7  18        0.04      -11.07     11.07 o
   1   7  18       39.52       54.25     13.03 o
   2   7  18        0.71      -11.38     11.38 o
   3   7  18       11.32      -11.18     12.07 o
   4   7  18        0.87       -1.23     13.48 o
   5   7  18        0.58        2.48     14.42 o
  -5   8  18        0.00      -17.50     27.27 o
  -4   8  18        2.96       34.86     21.50 o
  -3   8  18       13.65      -17.45     25.35 o
  -2   8  18       92.41       81.80     18.78 o
  -1   8  18      171.40      132.39     17.76 o
   0   8  18        2.30       -2.87     11.81 o
   1   8  18        8.01       -1.50     12.83 o
   2   8  18       20.68       19.21     12.32 o
   3   8  18       58.39       59.93     15.39 o
   4   8  18        0.02       -6.21     13.37 o
   5   8  18        7.37        8.48     15.02 o
  -5   9  18        6.42       10.55     27.12 o
  -4   9  18        3.51       -1.52     20.62 o
  -3   9  18       18.89       11.94     20.84 o
  -2   9  18        5.62       14.70     18.84 o
  -1   9  18        0.01      -12.28     12.28 o
   0   9  18        3.80       -8.16     13.11 o
   1   9  18       28.69       10.02     14.17 o
   2   9  18       14.13       10.18     13.78 o
   3   9  18        1.36       -1.62     13.55 o
   4   9  18        0.98       15.57     15.56 o
   5   9  18        4.25       16.98     15.43 o
  -5  10  18        0.31      -10.65     27.88 o
  -4  10  18        1.34      -19.89     24.43 o
  -3  10  18       10.02       14.16     20.45 o
  -2  10  18        0.04      -17.78     17.78 o
  -1  10  18        5.50       19.66     14.57 o
   0  10  18        1.31        3.86     14.19 o
   1  10  18        0.02       -4.64     14.08 o
   2  10  18        4.34        6.65     17.83 o
   3  10  18        2.13       -3.75     15.73 o
   4  10  18        0.06      -11.63     16.29 o
  -4  11  18       10.22       22.03     23.24 o
  -3  11  18        6.25       19.55     39.80 o
  -2  11  18       75.70       63.74     22.96 o
  -1  11  18       12.72       22.10     16.60 o
   0  11  18        1.04       -4.38     14.38 o
   1  11  18        3.76       29.50     15.21 o
   2  11  18       39.39       78.92     18.35 o
   3  11  18        1.30      -17.80     17.80 o
   4  11  18        0.31       10.39     17.55 o
  -4  12  18        9.17        6.79     39.97 o
  -3  12  18        0.04       -9.64     22.10 o
  -2  12  18        4.27       30.14     21.97 o
  -1  12  18        0.62      -12.29     17.40 o
   0  12  18        1.66        1.26     19.62 o
   1  12  18        6.88       18.18     16.21 o
   2  12  18        0.28        8.95     16.07 o
   3  12  18        0.02        2.96     16.96 o
   4  12  18        5.30       -8.83     20.35 o
  -4  13  18        8.47       91.75     33.56 o
  -3  13  18        0.91      -19.86     21.74 o
  -2  13  18        1.94      -43.96     54.05 o
  -1  13  18        0.12       -5.78     23.31 o
   0  13  18        0.68       16.40     17.35 o
   1  13  18        3.28       -0.77     16.31 o
   2  13  18        6.04        6.44     16.56 o
   3  13  18        5.72      -16.87     16.87 o
  -3  14  18        6.55      -19.19     26.65 o
  -2  14  18        5.40      -12.28     27.89 o
  -1  14  18       13.03       13.31     26.94 o
   0  14  18        0.83        6.43     16.97 o
   1  14  18       17.14       29.19     18.06 o
   2  14  18        0.30        2.07     17.24 o
   3  14  18        2.76      -20.26     21.99 o
  -3  15  18        4.17       16.92     31.32 o
  -2  15  18        4.59       38.69     30.83 o
  -1  15  18       12.58       14.05     29.46 o
   0  15  18        4.34       16.21     19.80 o
   1  15  18       18.50       45.01     19.59 o
   2  15  18        0.79       10.20     18.63 o
  -2  16  18        0.21      -20.04     27.84 o
  -1  16  18        4.34      -24.22     25.95 o
   0  16  18        1.60      -20.53     20.53 o
   1  16  18        0.27       18.00     21.74 o
   2  16  18        1.09       34.31     22.55 o
  -1  17  18        1.25        0.53     28.36 o
   0  17  18        1.21      -18.21     28.94 o
  -5   1  19        7.25      -15.81     24.42 o
  -4   1  19        1.32        3.77     22.89 o
  -3   1  19       20.72       21.68     15.30 o
  -2   1  19       72.52       82.09     17.97 o
  -1   1  19       57.52       56.64     13.88 o
   0   1  19       59.53       29.18     11.45 o
   1   1  19        8.41       13.45     10.02 o
   2   1  19      350.23      355.49     23.33 o
   3   1  19      123.77      130.05     17.94 o
   4   1  19        8.43      -13.21     13.21 o
   5   1  19        0.00       10.49     14.29 o
  -5   2  19        2.96       10.42     26.26 o
  -4   2  19        4.11       29.03     24.32 o
  -3   2  19        0.00        8.25     14.69 o
  -2   2  19       14.02       28.37     15.75 o
  -1   2  19        0.25        5.22     12.98 o
   0   2  19       17.16       15.21     12.66 o
   1   2  19        4.61        8.28     11.14 o
   2   2  19       33.91       52.52     14.40 o
   3   2  19        7.48        3.25     12.78 o
   4   2  19        0.03        3.59     13.04 o
   5   2  19        3.09       15.23     17.70 o
  -5   3  19        2.08        5.60     19.22 o
  -4   3  19       11.69       70.09     30.93 o
  -3   3  19        4.37       18.32     15.93 o
  -2   3  19       70.11       70.32     17.69 o
  -1   3  19        8.30       -9.31     12.55 o
   0   3  19       28.43       34.13     11.58 o
   1   3  19        3.61       -2.30      9.67 o
   2   3  19       81.46       76.46     17.89 o
   3   3  19      133.78      128.30     17.47 o
   4   3  19        0.00        9.56     13.11 o
   5   3  19        1.74       -5.93     13.91 o
  -5   4  19        0.15       37.40     20.51 o
  -4   4  19        4.29      -19.10     23.13 o
  -3   4  19        5.50       27.51     18.41 o
  -2   4  19        3.10      -13.77     13.77 o
  -1   4  19      122.16      147.74     17.15 o
   0   4  19       19.97        5.09     14.93 o
   1   4  19        0.88        3.27     10.44 o
   2   4  19        0.75       22.79     11.86 o
   3   4  19        0.00      -12.11     13.01 o
   4   4  19        0.92      -13.69     13.69 o
   5   4  19        2.19      -15.64     15.64 o
  -5   5  19        2.44       18.13     19.74 o
  -4   5  19        8.51       -4.17     24.91 o
  -3   5  19        0.13       -1.55     17.87 o
  -2   5  19        5.73        1.48     17.44 o
  -1   5  19       22.06        6.59     12.61 o
   0   5  19      178.24      200.42     18.74 o
   1   5  19       11.84        3.39     11.14 o
   2   5  19        0.55        6.91     11.47 o
   3   5  19        3.05       -3.83     12.89 o
   4   5  19        9.92       -0.85     13.44 o
   5   5  19        0.00        8.40     15.17 o
  -5   6  19        0.60       -4.42     19.58 o
  -4   6  19        4.83        9.98     18.57 o
  -3   6  19        7.41        1.04     18.06 o
  -2   6  19       13.86        9.91     17.99 o
  -1   6  19        0.01       -5.66     12.11 o
   0   6  19       35.88       34.50     13.60 o
   1   6  19        0.06       -6.73     11.12 o
   2   6  19        3.08        7.35     11.25 o
   3   6  19       10.02      -12.57     12.57 o
   4   6  19        0.02       -3.92     13.99 o
   5   6  19        1.53       10.01     15.37 o
  -5   7  19        0.01      -11.94     24.86 o
  -4   7  19        0.83       -1.67     17.79 o
  -3   7  19        1.10        7.59     20.31 o
  -2   7  19       20.25       21.95     28.13 o
  -1   7  19       24.21       20.19     13.44 o
   0   7  19        5.96      -11.91     12.09 o
   1   7  19        2.15       -6.69     14.16 o
   2   7  19        8.54       10.18     12.54 o
   3   7  19       29.35       26.02     14.23 o
   4   7  19        3.77       -0.56     13.62 o
   5   7  19        2.12        9.96     15.59 o
  -5   8  19        1.06      -27.00     27.79 o
  -4   8  19        0.58      -23.82     23.82 o
  -3   8  19       41.94       40.85     22.48 o
  -2   8  19       80.70       79.90     19.68 o
  -1   8  19       36.40       24.23     14.38 o
   0   8  19       10.05       39.17     15.92 o
   1   8  19       15.88        0.45     14.01 o
   2   8  19        7.52        6.15     12.47 o
   3   8  19       17.46        5.77     14.42 o
   4   8  19       11.72       13.61     15.26 o
   5   8  19        0.00       13.50     16.69 o
  -5   9  19        5.28       31.14     48.52 o
  -4   9  19        6.54      -19.82     24.11 o
  -3   9  19        0.23      -11.61     19.83 o
  -2   9  19       38.29       51.91     21.48 o
  -1   9  19        1.11       -2.24     14.01 o
   0   9  19       12.53       31.36     16.08 o
   1   9  19        4.75       11.79     14.39 o
   2   9  19       11.40       23.08     15.73 o
   3   9  19       69.57      110.36     21.79 o
   4   9  19        0.85       -7.61     15.54 o
  -4  10  19        1.66      -10.98     26.67 o
  -3  10  19        0.86        4.70     21.97 o
  -2  10  19        1.13       20.36     21.38 o
  -1  10  19       78.25       50.08     28.29 o
   0  10  19        4.41       19.98     15.68 o
   1  10  19        3.00       -9.08     14.45 o
   2  10  19        2.20        3.69     15.48 o
   3  10  19        0.66       -8.51     17.06 o
   4  10  19        0.11        9.80     17.47 o
  -4  11  19        1.21       -5.08     58.90 o
  -3  11  19        0.97      -15.41     21.30 o
  -2  11  19       10.44       19.70     22.74 o
  -1  11  19       19.04       46.11     21.57 o
   0  11  19        8.88        9.39     15.76 o
   1  11  19        1.58       -8.91     15.60 o
   2  11  19        4.82      -10.48     14.82 o
   3  11  19        3.64       10.83     19.68 o
   4  11  19        5.60       45.03     19.36 o
  -4  12  19        5.12       38.03     32.19 o
  -3  12  19        7.66       10.99     22.24 o
  -2  12  19       48.72       69.32     30.22 o
  -1  12  19       28.78       49.94     28.15 o
   0  12  19       18.03       40.79     19.62 o
   1  12  19        0.86       28.76     17.41 o
   2  12  19        7.58      -13.22     15.58 o
   3  12  19        3.65       -5.88     17.48 o
  -3  13  19        9.81        9.27     27.43 o
  -2  13  19        7.97       -7.70     26.64 o
  -1  13  19        3.12       29.32     28.66 o
   0  13  19        3.74       13.24     17.20 o
   1  13  19        5.35       16.20     17.76 o
   2  13  19       16.18       -6.88     18.28 o
   3  13  19        0.06       20.66     20.17 o
  -3  14  19        0.98      -16.24     27.42 o
  -2  14  19        3.34      -26.48     26.48 o
  -1  14  19        4.30        5.30     27.69 o
   0  14  19        1.00       22.51     35.93 o
   1  14  19        3.90       -6.78     17.47 o
   2  14  19        5.65        9.18     22.56 o
  -2  15  19        0.03      -28.43     28.43 o
  -1  15  19        0.18      -22.80     26.75 o
   0  15  19        3.11      -12.23     20.33 o
   1  15  19        3.64        9.87     18.35 o
   2  15  19        0.05       56.37     21.98 o
  -1  16  19        6.58      -24.63     29.07 o
   0  16  19       15.03       28.58     32.10 o
   1  16  19        0.23        1.60     21.34 o
  -5   0  20        6.41       -2.24     36.24 o
  -4   0  20        6.71       64.43     40.21 o
  -3   0  20        6.49        2.80     22.15 o
  -2   0  20       32.56       24.41     43.72 o
  -1   0  20       35.99       48.87     24.33 o
   0   0  20      226.70      216.13     29.36 o
   1   0  20        6.68       16.73     15.48 o
   2   0  20       57.91       50.15     29.00 o
   3   0  20       43.15       67.66     27.95 o
   4   0  20        2.48       -8.39     18.29 o
   5   0  20        0.89      -22.49     29.53 o
  -5   1  20        4.22      -25.19     25.19 o
  -4   1  20        5.37      -15.44     22.92 o
  -3   1  20        3.56        6.12     15.73 o
  -2   1  20       21.63       22.79     15.75 o
  -1   1  20        0.79      -10.97     13.99 o
   0   1  20       79.51       78.52     14.30 o
   1   1  20       21.36        4.70     14.52 o
   2   1  20       10.73       11.45     13.13 o
   3   1  20        8.09       18.24     13.21 o
   4   1  20        5.10      -10.40     13.74 o
   5   1  20        2.73       -4.01     14.47 o
  -5   2  20        4.11      -24.77     24.77 o
  -4   2  20        0.09      -23.72     23.72 o
  -3   2  20       13.72       18.80     26.98 o
  -2   2  20        0.19        3.38     15.07 o
  -1   2  20       33.47        1.53     17.74 o
   0   2  20       81.50       77.37     13.57 o
   1   2  20       45.58       48.27     14.96 o
   2   2  20        3.99       23.24     15.42 o
   3   2  20        0.24       -6.33     15.12 o
   4   2  20        6.88        2.38     14.39 o
   5   2  20        0.00        9.63     14.58 o
  -5   3  20        2.96       11.04     19.96 o
  -4   3  20        3.00        5.39     24.61 o
  -3   3  20        2.33       -6.44     18.11 o
  -2   3  20        3.55      -13.60     13.60 o
  -1   3  20        0.90        0.59     13.09 o
   0   3  20      112.77      108.50     14.52 o
   1   3  20        6.49       -4.74     15.60 o
   2   3  20       36.01       40.44     16.49 o
   3   3  20       18.17       15.00     17.20 o
   4   3  20        0.02       19.00     16.84 o
   5   3  20        0.37       -2.35     14.49 o
  -5   4  20        4.58       25.08     20.80 o
  -4   4  20        0.37       -3.55     24.17 o
  -3   4  20        0.21      -14.08     20.14 o
  -2   4  20       30.00       14.07     21.99 o
  -1   4  20      119.89      105.01     16.46 o
   0   4  20        1.19       -5.43     11.65 o
   1   4  20       20.43       34.53     13.45 o
   2   4  20        2.97      -11.17     12.19 o
   3   4  20       10.31        4.60     13.25 o
   4   4  20        6.41       -9.69     16.22 o
   5   4  20        1.48        0.06     18.20 o
  -5   5  20       17.08       33.29     21.99 o
  -4   5  20       15.57       71.81     29.44 o
  -3   5  20        0.08       28.11     20.47 o
  -2   5  20       15.32        8.90     18.13 o
  -1   5  20       87.38       58.59     16.26 o
   0   5  20       16.92       22.65     13.49 o
   1   5  20       11.66        1.48     12.31 o
   2   5  20        6.53       -1.26     17.24 o
   3   5  20        9.39       13.04     13.95 o
   4   5  20       27.01       13.47     14.80 o
   5   5  20        1.46       -5.25     14.27 o
  -5   6  20       12.91       -1.54     19.99 o
  -4   6  20        0.00        1.88     19.59 o
  -3   6  20        0.00       -4.63     23.15 o
  -2   6  20        7.04       10.35     18.89 o
  -1   6  20       16.88       25.08     13.67 o
   0   6  20      104.46      114.31     16.75 o
   1   6  20       40.29       26.36     15.26 o
   2   6  20       16.41        8.52     13.68 o
   3   6  20       38.31       48.27     16.20 o
   4   6  20        1.14       -4.60     23.77 o
   5   6  20        0.02       -7.79     20.07 o
  -5   7  20        0.01      -12.01     28.79 o
  -4   7  20        2.22        0.42     27.58 o
  -3   7  20        0.90      -13.69     19.03 o
  -2   7  20       15.85       47.43     21.04 o
  -1   7  20       23.87        7.30     16.70 o
   0   7  20       13.15        6.49     20.30 o
   1   7  20       20.99       14.11     16.94 o
   2   7  20       11.67       12.37     14.45 o
   3   7  20        3.20        8.42     14.50 o
   4   7  20        0.70       20.65     16.32 o
  -4   8  20        0.39       16.08     27.62 o
  -3   8  20        3.63       17.24     24.92 o
  -2   8  20        5.95       14.64     21.33 o
  -1   8  20       15.50        4.56     17.31 o
   0   8  20       15.03       21.36     16.14 o
   1   8  20        6.26        3.31     14.85 o
   2   8  20        0.68       -1.44     17.06 o
   3   8  20       15.39        3.33     14.66 o
   4   8  20        6.57       -6.96     14.00 o
  -4   9  20        0.00       -5.35     34.45 o
  -3   9  20        1.69       12.91     21.76 o
  -2   9  20        3.27        8.93     21.28 o
  -1   9  20       11.79      -17.68     18.72 o
   0   9  20        0.48       -1.41     14.86 o
   1   9  20        1.17       27.41     16.69 o
   2   9  20        2.84        9.78     18.06 o
   3   9  20        3.24        0.72     18.26 o
   4   9  20        0.44        3.25     16.82 o
  -4  10  20        0.76        4.95     33.35 o
  -3  10  20        0.71       54.45     24.88 o
  -2  10  20       27.52        8.87     21.50 o
  -1  10  20        3.76       -2.53     21.50 o
   0  10  20        2.64       -7.05     16.57 o
   1  10  20        4.45       14.91     16.29 o
   2  10  20        6.44        0.50     17.86 o
   3  10  20        1.01      -13.55     17.33 o
   4  10  20        1.96       23.32     20.34 o
  -4  11  20        1.03      -29.35     29.35 o
  -3  11  20        3.51        3.18     24.15 o
  -2  11  20       17.69       19.38     27.75 o
  -1  11  20        1.33      -21.93     21.93 o
   0  11  20       12.34       13.58     16.72 o
   1  11  20        4.10      -15.55     15.55 o
   2  11  20        0.32       40.59     26.93 o
   3  11  20       13.05       16.07     18.75 o
  -3  12  20       25.14       29.32     25.19 o
  -2  12  20        0.69      -25.81     25.81 o
  -1  12  20        0.12       15.86     28.98 o
   0  12  20       22.81       48.00     20.28 o
   1  12  20        5.28       10.05     17.99 o
   2  12  20        4.39      -20.00     31.42 o
   3  12  20        5.19        8.34     20.33 o
  -3  13  20        0.05       12.40     35.25 o
  -2  13  20        0.49      -23.67     30.53 o
  -1  13  20        0.81       16.64     29.14 o
   0  13  20        2.15       35.17     19.80 o
   1  13  20        4.91       12.23     18.43 o
   2  13  20        9.48       32.57     29.13 o
  -2  14  20        0.04        5.52     35.20 o
  -1  14  20        9.15        7.84     29.62 o
   0  14  20       16.62       13.49     24.89 o
   1  14  20       12.91       12.04     19.61 o
   2  14  20       11.75       45.25     23.15 o
  -1  15  20        1.27       -0.73     28.91 o
   0  15  20        0.03      -19.72     29.09 o
   1  15  20        0.02      -19.79     21.73 o
  -5   1  21       11.58       20.57     28.21 o
  -4   1  21        2.56      -23.98     23.98 o
  -3   1  21       36.74       45.45     18.67 o
  -2   1  21       11.23       33.67     16.56 o
  -1   1  21       78.63       21.62     16.84 o
   0   1  21       21.64        9.28     12.70 o
   1   1  21       12.00        9.28     14.84 o
   2   1  21        0.99       -6.95     13.72 o
   3   1  21      139.19      124.55     21.50 o
   4   1  21       18.52       49.13     16.04 o
   5   1  21        0.45        6.76     15.93 o
  -5   2  21       14.27      -20.64     26.47 o
  -4   2  21        7.55      -32.92     39.75 o
  -3   2  21        4.35      -17.96     17.96 o
  -2   2  21        9.23       14.28     16.57 o
  -1   2  21       27.94       -4.78     15.43 o
   0   2  21       31.81       38.55     14.69 o
   1   2  21       83.12      106.96     16.35 o
   2   2  21        1.02        8.53     15.89 o
   3   2  21        6.38       17.04     14.58 o
   4   2  21        8.41       28.61     16.32 o
   5   2  21        0.59       -6.14     15.55 o
  -5   3  21        3.27       30.61     21.85 o
  -4   3  21        0.12       -5.85     26.49 o
  -3   3  21        3.79       20.78     19.50 o
  -2   3  21       24.70       44.87     18.07 o
  -1   3  21       14.86       22.42     18.71 o
   0   3  21        4.29        8.22     13.16 o
   1   3  21       78.91       88.68     15.52 o
   2   3  21        9.94        3.26     13.50 o
   3   3  21       14.10      -14.65     14.65 o
   4   3  21        4.85       14.28     18.36 o
   5   3  21        3.85       11.92     26.21 o
  -5   4  21        0.44       -9.25     20.24 o
  -4   4  21        8.70       -1.44     35.56 o
  -3   4  21        0.03       -0.97     20.35 o
  -2   4  21       62.86       46.49     18.45 o
  -1   4  21        5.37       32.16     19.19 o
   0   4  21        8.60      -12.16     12.16 o
   1   4  21        0.04      -11.66     11.66 o
   2   4  21        0.24        4.16     13.91 o
   3   4  21        6.42       22.69     15.32 o
   4   4  21        0.51      -14.08     14.08 o
  -5   5  21       10.49      -13.87     47.97 o
  -4   5  21        0.15        6.10     30.81 o
  -3   5  21        0.33      -19.35     19.35 o
  -2   5  21        0.65        2.38     16.79 o
  -1   5  21        4.46        5.12     16.27 o
   0   5  21        0.28       17.04     15.19 o
   1   5  21       52.61       23.13     15.98 o
   2   5  21        5.83       10.62     17.40 o
   3   5  21       12.06      -10.26     13.68 o
   4   5  21       20.24       28.41     16.86 o
  -4   6  21        0.08       41.66     29.01 o
  -3   6  21        0.16        1.43     24.64 o
  -2   6  21       16.81      -13.11     19.23 o
  -1   6  21        0.19        2.47     22.68 o
   0   6  21       34.47       -0.87     15.25 o
   1   6  21        1.00       10.01     14.62 o
   2   6  21        1.73       -2.11     14.54 o
   3   6  21        2.96       -2.58     14.69 o
   4   6  21        1.96       16.15     15.49 o
  -4   7  21        2.37       17.18     29.48 o
  -3   7  21        0.09      -20.03     20.03 o
  -2   7  21        9.44       15.18     20.82 o
  -1   7  21       23.87       63.07     19.19 o
   0   7  21        3.20        1.49     14.93 o
   1   7  21        0.19       21.50     15.90 o
   2   7  21        0.03        2.27     20.21 o
   3   7  21        0.75      -14.13     14.13 o
   4   7  21       28.73       58.85     19.76 o
  -4   8  21        0.08        4.07     28.69 o
  -3   8  21        0.40        2.10     20.81 o
  -2   8  21        0.84       -4.03     20.59 o
  -1   8  21       19.79       47.27     22.42 o
   0   8  21        0.01        2.24     15.19 o
   1   8  21        1.73        7.18     15.84 o
   2   8  21        6.91      -14.50     18.71 o
   3   8  21        0.07       33.52     20.09 o
   4   8  21        4.30       21.53     19.96 o
  -4   9  21        4.36       -5.83     30.34 o
  -3   9  21        1.48       -1.84     23.50 o
  -2   9  21        0.42        0.36     21.54 o
  -1   9  21       15.96       -8.68     26.26 o
   0   9  21        0.55       -3.06     16.33 o
   1   9  21        7.96       29.51     17.07 o
   2   9  21        2.44       31.16     20.01 o
   3   9  21        1.77       -8.80     17.73 o
  -3  10  21       12.39       -1.27     31.41 o
  -2  10  21        2.22      -12.58     26.12 o
  -1  10  21       28.41        0.14     26.05 o
   0  10  21        6.72        0.41     17.32 o
   1  10  21        0.13       18.62     16.61 o
   2  10  21        0.01      -16.29     17.87 o
   3  10  21       19.10       -9.79     19.04 o
  -3  11  21        6.11       36.22     26.15 o
  -2  11  21       46.09       50.10     31.98 o
  -1  11  21       20.93       32.40     27.90 o
   0  11  21        2.64       27.03     18.39 o
   1  11  21        5.01       -4.53     17.80 o
   2  11  21        1.05       26.37     19.67 o
   3  11  21        5.48        9.79     18.80 o
  -3  12  21        0.87        3.09     30.54 o
  -2  12  21       10.97      -17.30     25.78 o
  -1  12  21        1.77      -25.22     27.26 o
   0  12  21        8.61       26.20     19.24 o
   1  12  21        2.43      -17.12     17.12 o
   2  12  21        0.50        6.28     26.16 o
  -2  13  21       11.80      -24.19     28.32 o
  -1  13  21        4.48      -12.60     43.47 o
   0  13  21        0.27       -2.69     27.70 o
   1  13  21        9.10       -1.76     18.93 o
   2  13  21        0.01        0.27     21.23 o
  -1  14  21        0.45       12.64     29.51 o
   0  14  21        1.36       16.99     30.14 o
   1  14  21        4.03       19.19     21.00 o
  -4   0  22        7.01       23.15     41.23 o
  -3   0  22       10.30       26.04     38.02 o
  -2   0  22       14.13        2.58     23.68 o
  -1   0  22        1.45      -22.81     36.34 o
   0   0  22      111.75      126.98     50.74 o
   1   0  22       12.59       18.58     24.33 o
   2   0  22        1.12       25.09     23.10 o
   3   0  22       11.44       22.87     21.25 o
   4   0  22        1.39      -10.13     22.29 o
  -4   1  22        0.13      -20.53     25.76 o
  -3   1  22       12.65       27.67     21.89 o
  -2   1  22        2.27       -5.94     16.18 o
  -1   1  22        1.45        5.78     17.14 o
   0   1  22       21.59       34.55     20.61 o
   1   1  22       43.42       37.59     23.33 o
   2   1  22        7.19        4.62     14.60 o
   3   1  22        0.33       -2.41     17.46 o
   4   1  22        0.31       19.68     16.25 o
  -4   2  22        4.85       11.93     27.22 o
  -3   2  22        0.38      -11.25     20.51 o
  -2   2  22       28.69       15.65     24.11 o
  -1   2  22       37.88       45.38     18.62 o
   0   2  22       13.14       11.36     16.23 o
   1   2  22        0.89       -1.90     14.48 o
   2   2  22        9.73        0.70     16.94 o
   3   2  22        9.06       22.31     17.85 o
   4   2  22        0.60      -14.22     14.22 o
  -4   3  22       12.79       25.37     30.05 o
  -3   3  22        1.09        7.50     21.26 o
  -2   3  22        0.01       -8.39     16.40 o
  -1   3  22        8.08        4.01     19.62 o
   0   3  22       42.26       54.61     16.20 o
   1   3  22        5.91        0.24     17.94 o
   2   3  22        3.88       16.02     15.75 o
   3   3  22        2.11        2.10     17.95 o
   4   3  22        2.73       32.53     19.48 o
  -4   4  22        0.03      -12.23     28.27 o
  -3   4  22        4.44       27.38     23.28 o
  -2   4  22        0.01        6.35     17.70 o
  -1   4  22        1.87       -7.33     18.51 o
   0   4  22        0.26       -6.22     15.30 o
   1   4  22        0.10      -14.24     14.24 o
   2   4  22        0.00       17.61     20.84 o
   3   4  22        8.00       16.58     15.90 o
   4   4  22        7.55       -4.99     16.23 o
  -4   5  22        2.02       14.52     29.13 o
  -3   5  22        0.25       30.68     23.72 o
  -2   5  22        0.00       -3.40     18.53 o
  -1   5  22        2.74       18.98     17.62 o
   0   5  22        3.46      -10.07     14.82 o
   1   5  22        0.98      -14.89     14.89 o
   2   5  22        0.80      -15.49     15.49 o
   3   5  22        3.85        0.56     15.76 o
   4   5  22        2.18      -11.28     15.35 o
  -4   6  22        3.64       33.57     30.16 o
  -3   6  22        3.94        3.41     22.78 o
  -2   6  22        2.21       -1.55     22.92 o
  -1   6  22       38.59       45.37     19.63 o
   0   6  22        4.25        5.67     15.89 o
   1   6  22        2.85       31.99     16.98 o
   2   6  22        4.14       -3.37     19.90 o
   3   6  22       19.75       29.22     20.30 o
   4   6  22       12.61       11.70     17.24 o
  -4   7  22        0.03       21.83     30.22 o
  -3   7  22        1.16       -9.49     22.59 o
  -2   7  22        0.52        9.78     24.58 o
  -1   7  22        7.08       -7.38     20.41 o
   0   7  22        8.14       15.83     17.24 o
   1   7  22        0.58       11.73     16.24 o
   2   7  22        3.32      -16.06     16.06 o
   3   7  22        4.47        8.01     19.27 o
  -3   8  22        0.16      -22.37     22.37 o
  -2   8  22       15.37       13.67     23.38 o
  -1   8  22        0.10       10.97     22.27 o
   0   8  22        1.16       -2.37     16.66 o
   1   8  22        0.15       -6.91     16.55 o
   2   8  22        7.01        3.32     17.88 o
   3   8  22        7.82       20.00     24.55 o
  -3   9  22        0.09       -5.73     23.89 o
  -2   9  22        0.13       60.54     32.20 o
  -1   9  22        5.16       14.27     22.52 o
   0   9  22        7.98        2.02     17.17 o
   1   9  22        0.86       -9.17     17.06 o
   2   9  22        0.21       -7.82     19.65 o
   3   9  22        2.23       28.65     20.10 o
  -3  10  22        0.45      -10.15     25.69 o
  -2  10  22        7.15       -0.30     28.32 o
  -1  10  22        1.07       18.47     28.38 o
   0  10  22       11.02       29.64     23.03 o
   1  10  22        3.48       -2.78     17.53 o
   2  10  22        1.41       16.45     20.70 o
   3  10  22        6.80       -4.61     19.71 o
  -2  11  22        0.10       19.13     29.34 o
  -1  11  22       11.99       36.93     29.56 o
   0  11  22       10.05       10.89     24.83 o
   1  11  22       19.02       32.18     20.38 o
   2  11  22        1.35       10.29     20.45 o
  -2  12  22        3.06       -6.62     30.33 o
  -1  12  22        0.48        6.15     29.65 o
   0  12  22        6.01       14.46     31.25 o
   1  12  22       16.04      -12.20     28.23 o
   2  12  22        4.65      -11.65     21.19 o
  -1  13  22        4.87       -6.61     30.22 o
   0  13  22        0.06        3.03     30.32 o
   1  13  22        3.94        5.94     20.55 o
  -4   1  23       10.73       15.54     30.40 o
  -3   1  23        0.81       25.02     27.31 o
  -2   1  23        1.06       -6.34     17.92 o
  -1   1  23       22.66       11.16     17.96 o
   0   1  23        0.33       -8.67     17.04 o
   1   1  23       11.25       29.26     23.43 o
   2   1  23       12.09       29.19     19.15 o
   3   1  23        0.00        4.31     15.34 o
   4   1  23       12.38       18.98     23.53 o
  -4   2  23       10.17       34.45     30.30 o
  -3   2  23        1.20       -7.03     25.44 o
  -2   2  23        1.76       -0.09     17.86 o
  -1   2  23       41.21       21.91     19.17 o
   0   2  23       17.93       -9.37     24.57 o
   1   2  23        5.47       46.04     33.13 o
   2   2  23        0.01       -1.68     24.75 o
   3   2  23        0.26       15.84     21.76 o
   4   2  23        3.94      -17.62     17.62 o
  -4   3  23        0.00      -26.87     26.87 o
  -3   3  23        0.63       17.26     22.83 o
  -2   3  23        0.93       -1.66     17.72 o
  -1   3  23       30.60       31.54     18.84 o
   0   3  23       27.13       26.82     38.89 o
   1   3  23        3.90       21.86     19.32 o
   2   3  23        0.80       41.54     24.05 o
   3   3  23        1.87       -3.93     15.98 o
   4   3  23        8.26       40.92     20.54 o
  -4   4  23       14.24       44.53     30.63 o
  -3   4  23        1.49      -11.47     21.06 o
  -2   4  23        3.99       12.50     19.31 o
  -1   4  23        1.21       -9.17     20.32 o
   0   4  23       45.74       68.39     23.55 o
   1   4  23       18.16        9.96     18.93 o
   2   4  23        0.22       14.21     18.56 o
   3   4  23        9.11        8.42     16.65 o
   4   4  23        1.80       20.23     27.27 o
  -4   5  23        1.20        5.57     28.30 o
  -3   5  23        6.50       -7.45     23.17 o
  -2   5  23        0.27       -3.38     22.57 o
  -1   5  23        1.48      -16.07     20.43 o
   0   5  23       20.80       50.89     22.12 o
   1   5  23        4.99        7.30     30.29 o
   2   5  23        1.06       17.57     19.33 o
   3   5  23        8.89       30.82     20.48 o
  -3   6  23        0.08      -14.29     23.30 o
  -2   6  23        2.50      -18.96     21.96 o
  -1   6  23        4.07       16.04     21.91 o
   0   6  23        0.00       -1.85     21.08 o
   1   6  23       26.54        8.54     19.63 o
   2   6  23        3.38        6.65     18.76 o
   3   6  23        0.12       12.26     19.53 o
  -3   7  23        0.04       10.53     25.19 o
  -2   7  23        0.27        8.80     22.97 o
  -1   7  23        0.00       -4.52     27.33 o
   0   7  23        6.85       23.94     23.65 o
   1   7  23        0.00       36.40     20.72 o
   2   7  23        0.49       22.75     19.98 o
   3   7  23        0.23      -11.43     23.12 o
  -3   8  23        0.02       21.49     24.70 o
  -2   8  23        0.76      -18.36     39.19 o
  -1   8  23        0.36        9.68     22.91 o
   0   8  23        2.59        9.73     21.51 o
   1   8  23        0.86      -18.09     18.79 o
   2   8  23        1.97        4.94     20.14 o
   3   8  23        3.24       44.60     23.52 o
  -3   9  23        0.00       10.48     26.48 o
  -2   9  23        0.34        7.92     41.67 o
  -1   9  23        3.16      -15.06     26.10 o
   0   9  23        0.61       -2.07     25.13 o
   1   9  23        0.49       15.89     20.20 o
   2   9  23        0.72       21.29     21.67 o
  -2  10  23        3.84       29.96     31.42 o
  -1  10  23        5.91      -15.78     27.29 o
   0  10  23        5.47       -8.22     22.83 o
   1  10  23        9.70       19.64     23.97 o
   2  10  23        0.11       17.93     21.52 o
  -1  11  23       28.91       80.11     34.67 o
   0  11  23        0.61      -17.83     23.58 o
   1  11  23        4.33       37.15     24.51 o
   0  12  23        0.64        2.85     30.34 o
  -3   0  24       13.62       17.66     43.03 o
  -2   0  24        1.34      -23.67     25.93 o
  -1   0  24        7.71       -5.34     35.39 o
   0   0  24       13.49       -3.07     35.27 o
   2   0  24       32.36       21.59     32.02 o
   3   0  24        0.12        2.80     22.83 o
  -3   1  24        2.09      -16.20     27.56 o
  -2   1  24        0.23       -4.35     18.76 o
  -1   1  24       41.52       58.33     21.23 o
   0   1  24       11.44       57.73     31.39 o
   1   1  24        7.39      -31.30     31.30 o
   2   1  24        9.89       23.63     19.16 o
   3   1  24        2.79       -1.90     20.55 o
  -3   2  24       15.95       26.43     29.89 o
  -2   2  24        1.05        5.21     19.56 o
  -1   2  24       11.17       20.10     19.35 o
   0   2  24        7.98       16.82     40.90 o
   1   2  24       26.41        7.34     67.06 o
   2   2  24        0.75      -18.04     18.04 o
   3   2  24        5.08      -12.51     17.86 o
  -3   3  24        0.02      -27.91     27.91 o
  -2   3  24        0.00      -18.55     18.55 o
  -1   3  24        9.26       16.22     19.84 o
   0   3  24        0.49      -19.66     34.49 o
   1   3  24        8.52       -6.86     18.99 o
   2   3  24        2.18       20.56     21.34 o
   3   3  24        0.01       -7.36     17.60 o
  -3   4  24        3.57       47.35     32.88 o
  -2   4  24        2.48        9.18     23.89 o
  -1   4  24        4.82        4.84     22.33 o
   0   4  24        6.17       -7.33     21.70 o
   1   4  24        0.24       23.00     20.16 o
   2   4  24        0.01       19.38     20.21 o
   3   4  24        5.75        2.30     21.41 o
  -3   5  24        2.71       -5.14     24.61 o
  -2   5  24        9.56       -1.03     23.35 o
  -1   5  24        1.09       17.13     27.72 o
   0   5  24       11.26       20.65     23.17 o
   1   5  24        0.38        0.07     19.34 o
   2   5  24        0.15       -0.82     19.63 o
   3   5  24       13.10       12.47     21.73 o
  -3   6  24        2.06        5.01     25.31 o
  -2   6  24        0.87        1.80     23.50 o
  -1   6  24        0.61       15.45     26.77 o
   0   6  24        4.03      -13.93     22.30 o
   1   6  24        0.56        1.35     19.10 o
   2   6  24        0.05       -2.16     19.53 o
   3   6  24        1.56       -3.00     20.52 o
  -3   7  24        8.10       -7.81     25.97 o
  -2   7  24        0.87       18.55     29.28 o
  -1   7  24        0.05       -3.90     22.74 o
   0   7  24        6.38      -14.01     22.97 o
   1   7  24        0.03       -2.06     19.68 o
   2   7  24        0.98       17.39     19.84 o
  -2   8  24        3.52      -20.27     28.68 o
  -1   8  24        0.18       11.52     40.71 o
   0   8  24       10.26       20.55     23.52 o
   1   8  24        4.53       18.38     22.24 o
   2   8  24        0.58        9.55     20.85 o
  -2   9  24        0.50      -23.46     75.56 o
  -1   9  24        0.00       -4.06     30.68 o
   0   9  24        1.74       -3.17     24.91 o
   1   9  24        3.37      -21.34     21.34 o
  -1  10  24        0.19      -29.11     52.00 o
   0  10  24        0.59       14.43     30.43 o
   1  10  24        8.54       20.16     23.62 o
  -3   1  25        0.00      -28.45     28.45 o
  -2   1  25        1.31       13.88     21.20 o
  -1   1  25        0.07       38.60     21.44 o
   0   1  25       42.58       31.36     40.09 o
   1   1  25        0.03      -32.00     39.50 o
   2   1  25        0.50       20.33     21.19 o
   3   1  25        2.35       -7.79     19.17 o
  -3   2  25        4.60       27.68     32.95 o
  -2   2  25        5.43       26.66     21.89 o
  -1   2  25        0.27       -0.20     23.81 o
   0   2  25       54.32       96.86     35.51 o
   1   2  25        4.56       79.99     45.78 o
   2   2  25        0.20       13.86     21.75 o
  -3   3  25        4.20      -17.23     28.98 o
  -2   3  25        5.59       10.56     24.03 o
  -1   3  25        0.18      -22.44     22.44 o
   0   3  25        2.19      -32.16     32.16 o
   1   3  25        1.13       -7.22     28.40 o
   2   3  25        4.47        9.41     21.10 o
  -2   4  25        1.79        7.74     23.76 o
  -1   4  25        0.49       28.29     24.41 o
   0   4  25        4.72       19.60     40.24 o
   1   4  25        1.54      -21.55     26.71 o
   2   4  25        0.02       18.35     30.21 o
  -2   5  25        0.02        7.07     38.91 o
  -1   5  25        3.32        6.91     46.04 o
   0   5  25        2.11        6.17     28.19 o
   1   5  25        0.16      -11.12     43.34 o
   2   5  25        1.38       19.53     21.56 o
  -2   6  25        0.07       -5.17     30.23 o
  -1   6  25        5.48      -25.27     35.85 o
   0   6  25        6.83       38.72     25.73 o
   1   6  25        8.80       59.57     31.96 o
   2   6  25        1.42       14.54     22.01 o
  -2   7  25        5.81       28.98     33.07 o
  -1   7  25        5.92       18.75     29.97 o
   0   7  25        0.28        4.39     24.85 o
   1   7  25        0.04        1.76     28.04 o
  -1   8  25        0.00      -12.81     48.69 o
   0   8  25        0.03        1.31     24.80 o
   1   8  25        0.00       -4.74     31.03 o
  -2   0  26        6.62       -2.51     35.50 o
  -1   0  26        0.65       11.40     47.25 o
   0   0  26        1.07       10.83     48.50 o
   1   0  26        5.54       -4.39     42.13 o
  -2   1  26       14.04       38.87     27.62 o
  -1   1  26        0.29      -14.15     23.59 o
   0   1  26        4.80       26.65     48.92 o
   1   1  26        2.94       -0.09     43.61 o
   2   1  26        5.13      -16.21     38.32 o
  -2   2  26       11.04       40.20     27.23 o
  -1   2  26        1.86       13.13     25.40 o
   0   2  26        0.70       12.87     31.61 o
   1   2  26       23.63       32.30     45.18 o
   2   2  26        0.24       -0.82     30.39 o
  -2   3  26        6.77        3.61     32.49 o
  -1   3  26        1.56      -17.92     25.96 o
   0   3  26        2.21      -37.88     41.39 o
   1   3  26        0.23       34.20     32.77 o
  -1   4  26        3.87      -14.03     25.84 o
   0   4  26        0.00      -36.70     39.71 o
   1   4  26        5.23      -26.27     41.33 o
  -1   5  26        1.14      -11.58     25.81 o
   0   5  26        0.65      -40.44     41.85 o
   1   5  26        1.05        1.58     29.77 o
  -1   6  26        1.53      -22.76     44.32 o
   0   6  26        2.08       67.40     35.23 o
   0   1  27        0.99      -30.96     30.96 o
 
